# Supplementary material for: Integrative transcriptome imputation reveals tissue-specific and shared biological mechanisms mediating susceptibility to complex traits
Source: Nat Commun. 2019 Aug 23;10:3834. doi: 10.1038/s41467-019-11874-7 (PMC6707297; doi:10.1038/s41467-019-11874-7)
Supplement: Supplementary file 8 — Supplementary Data 6 [file 41467_2019_11874_MOESM8_ESM.xlsx]

## Sheet: Connectivity score summary
Trait	Compound	ConnectivityScore	Pvalue	FDR
ActDerm	phenformin	0.226971	0.000788251	0.257955
ActDerm	nipecotic acid	0.209952	0.00407144	0.739729
ActDerm	carbinoxamine	0.203635	0.0069776	0.739729
ActDerm	arecoline	0.193138	0.0157192	0.887117
ActDerm	tiaprofenic acid	0.19161	0.0175417	0.887117
ActDerm	ramipril	0.190497	0.0189758	0.887117
ActDerm	arachidonyltrifluoromethane	0.186427	0.0250466	0.994808
ActDerm	benserazide	0.185606	0.0264415	0.994808
ActDerm	enalapril	0.182042	0.033217	0.994808
ActDerm	tioguanine	0.181321	0.0347382	0.994808
ActDerm	edrophonium chloride	0.178572	0.0410277	0.994808
ActDerm	5253409	0.175031	0.0503397	0.994808
ActDerm	chloroquine	0.174913	0.0506748	0.994808
ActDerm	hydrastinine	0.173552	0.0546523	0.994808
ActDerm	arachidonic acid	0.173232	0.0556195	0.994808
ActDerm	nicergoline	0.171528	0.0609724	0.994808
ActDerm	ikarugamycin	0.171427	0.0612996	0.994808
ActDerm	ascorbic acid	0.170894	0.0630495	0.994808
ActDerm	oligomycin	0.170142	0.0655807	0.994808
ActDerm	ozagrel	0.169696	0.0671146	0.994808
ActDerm	midodrine	0.168301	0.0720624	0.994808
ActDerm	mevalolactone	0.168097	0.0728076	0.994808
ActDerm	tretinoin	0.167111	0.0764751	0.994808
ActDerm	ketoconazole	0.166875	0.0773719	0.994808
ActDerm	debrisoquine	0.166084	0.0804206	0.994808
ActDerm	norfloxacin	0.165742	0.0817644	0.994808
ActDerm	clofibrate	0.164827	0.0854274	0.994808
ActDerm	iobenguane	0.164028	0.0887077	0.994808
ActDerm	levopropoxyphene	0.163833	0.089518	0.994808
ActDerm	suxibuzone	0.163485	0.0909821	0.994808
ActDerm	sotalol	0.163123	0.0925181	0.994808
ActDerm	isoetarine	0.160974	0.101956	0.994808
ActDerm	CP-944629	0.160483	0.10419	0.994808
ActDerm	iproniazid	0.159292	0.10972	0.994808
ActDerm	metaraminol	0.158993	0.111132	0.994808
ActDerm	piromidic acid	0.158861	0.111762	0.994808
ActDerm	dihydroergotamine	0.158587	0.11307	0.994808
ActDerm	Prestwick-1085	0.158071	0.115558	0.994808
ActDerm	spaglumic acid	0.158047	0.115675	0.994808
ActDerm	loracarbef	0.156775	0.121936	0.994808
ActDerm	meglumine	0.155915	0.126267	0.994808
ActDerm	spironolactone	0.15579	0.126906	0.994808
ActDerm	ritodrine	0.155067	0.130618	0.994808
ActDerm	ioversol	0.151381	0.150331	0.994808
ActDerm	asiaticoside	0.151159	0.15156	0.994808
ActDerm	Prestwick-1100	0.150851	0.153269	0.994808
ActDerm	pentolonium	0.150702	0.154104	0.994808
ActDerm	ethionamide	0.150543	0.154986	0.994808
ActDerm	memantine	0.150102	0.157461	0.994808
ActDerm	staurosporine	0.149904	0.158577	0.994808
ActDerm	amiprilose	0.14966	0.159958	0.994808
ActDerm	sulfamethizole	0.149622	0.160171	0.994808
ActDerm	harpagoside	0.149445	0.161175	0.994808
ActDerm	meteneprost	0.147328	0.173366	0.994808
ActDerm	minocycline	0.147131	0.174521	0.994808
ActDerm	methyldopate	0.146421	0.178685	0.994808
ActDerm	meclofenamic acid	0.145471	0.184312	0.994808
ActDerm	citalopram	0.145247	0.185646	0.994808
ActDerm	5186324	0.144789	0.188377	0.994808
ActDerm	epirizole	0.14471	0.188851	0.994808
ActDerm	Prestwick-984	0.144679	0.189042	0.994808
ActDerm	methyldopa	0.144519	0.189998	0.994808
ActDerm	adenosine phosphate	0.144418	0.190604	0.994808
ActDerm	mestranol	0.143778	0.194461	0.994808
ActDerm	famotidine	0.143375	0.196893	0.994808
ActDerm	AG-013608	0.142928	0.199608	0.994808
ActDerm	scopoletin	0.142626	0.20144	0.994808
ActDerm	5186223	0.141523	0.208178	0.994808
ActDerm	pindolol	0.14151	0.208257	0.994808
ActDerm	aciclovir	0.141433	0.208728	0.994808
ActDerm	procainamide	0.141066	0.210983	0.994808
ActDerm	pioglitazone	0.140923	0.211861	0.994808
ActDerm	BCB000040	0.140874	0.212165	0.994808
ActDerm	cefaclor	0.140591	0.213902	0.994808
ActDerm	nifurtimox	0.140471	0.214641	0.994808
ActDerm	meclocycline	0.140438	0.214843	0.994808
ActDerm	doxycycline	0.140078	0.217066	0.994808
ActDerm	methotrexate	0.140074	0.217089	0.994808
ActDerm	chlorphenamine	0.140039	0.217303	0.994808
ActDerm	metformin	0.139591	0.220071	0.994808
ActDerm	iopromide	0.13921	0.222429	0.994808
ActDerm	proadifen	0.138696	0.225609	0.994808
ActDerm	josamycin	0.138641	0.225952	0.994808
ActDerm	etynodiol	0.138603	0.226183	0.994808
ActDerm	W-13	0.138326	0.227902	0.994808
ActDerm	cyclic adenosine monophosphate	0.137841	0.230914	0.994808
ActDerm	N-phenylanthranilic acid	0.137475	0.233182	0.994808
ActDerm	palmatine	0.136721	0.23787	0.994808
ActDerm	sulindac	0.136662	0.238235	0.994808
ActDerm	mefenamic acid	0.135904	0.242944	0.994808
ActDerm	fenspiride	0.135	0.248558	0.994808
ActDerm	cetirizine	0.133825	0.255842	0.994808
ActDerm	pentoxifylline	0.132986	0.26103	0.994808
ActDerm	fluocinonide	0.132623	0.263271	0.994808
ActDerm	etofylline	0.132486	0.264116	0.994808
ActDerm	denatonium benzoate	0.131583	0.26967	0.994808
ActDerm	clonidine	0.13107	0.272813	0.994808
ActDerm	tribenoside	0.130796	0.274495	0.994808
ActDerm	felodipine	0.130578	0.275826	0.994808
ActDerm	azathioprine	0.130486	0.276387	0.994808
ActDerm	lansoprazole	0.130248	0.277833	0.994808
ActDerm	scoulerine	0.130037	0.279121	0.994808
ActDerm	naphazoline	0.129882	0.28006	0.994808
ActDerm	xylometazoline	0.129408	0.282936	0.994808
ActDerm	valinomycin	0.128711	0.28715	0.994808
ActDerm	droperidol	0.12824	0.289981	0.994808
ActDerm	chloropyrazine	0.12813	0.290642	0.994808
ActDerm	cycloserine	0.127907	0.291974	0.994808
ActDerm	lincomycin	0.127694	0.293245	0.994808
ActDerm	naftifine	0.127282	0.295701	0.994808
ActDerm	brompheniramine	0.126528	0.300174	0.994808
ActDerm	PNU-0293363	0.126067	0.302886	0.994808
ActDerm	6-benzylaminopurine	0.125615	0.305535	0.994808
ActDerm	dehydrocholic acid	0.125211	0.307889	0.994808
ActDerm	isradipine	0.12509	0.308597	0.994808
ActDerm	cefepime	0.124819	0.310168	0.994808
ActDerm	piperacillin	0.124504	0.311985	0.994808
ActDerm	praziquantel	0.123602	0.317162	0.994808
ActDerm	cytochalasin B	0.123366	0.318506	0.994808
ActDerm	citiolone	0.123312	0.31881	0.994808
ActDerm	tocainide	0.123102	0.320001	0.994808
ActDerm	valdecoxib	0.123042	0.320343	0.994808
ActDerm	tiratricol	0.122011	0.326134	0.994808
ActDerm	hydralazine	0.121879	0.326867	0.994808
ActDerm	bicuculline	0.121799	0.327311	0.994808
ActDerm	Prestwick-1082	0.121541	0.328741	0.994808
ActDerm	ethisterone	0.121132	0.330999	0.994808
ActDerm	foliosidine	0.121115	0.331093	0.994808
ActDerm	5182598	0.120419	0.334898	0.994808
ActDerm	acenocoumarol	0.119716	0.338691	0.994808
ActDerm	orlistat	0.119238	0.341248	0.994808
ActDerm	niflumic acid	0.119162	0.341652	0.994808
ActDerm	thalidomide	0.118667	0.344271	0.994808
ActDerm	imatinib	0.118484	0.345236	0.994808
ActDerm	colforsin	0.118269	0.34636	0.994808
ActDerm	atropine methonitrate	0.116623	0.354832	0.994808
ActDerm	metampicillin	0.116222	0.356851	0.994808
ActDerm	chlorphenesin	0.116217	0.356876	0.994808
ActDerm	midecamycin	0.115959	0.358166	0.994808
ActDerm	ramifenazone	0.11566	0.359653	0.994808
ActDerm	dimethyloxalylglycine	0.114816	0.363798	0.994808
ActDerm	altretamine	0.114439	0.365624	0.994808
ActDerm	CP-319743	0.114371	0.365957	0.994808
ActDerm	nomegestrol	0.114215	0.366705	0.994808
ActDerm	metixene	0.113941	0.368015	0.994808
ActDerm	BCB000038	0.113058	0.372183	0.994808
ActDerm	prazosin	0.113007	0.372418	0.994808
ActDerm	topiramate	0.111795	0.377989	0.994808
ActDerm	demecolcine	0.110664	0.383029	0.994808
ActDerm	gabexate	0.110329	0.384493	0.994808
ActDerm	myosmine	0.109307	0.38888	0.994808
ActDerm	amantadine	0.109095	0.389773	0.994808
ActDerm	imipenem	0.108777	0.391103	0.994808
ActDerm	diperodon	0.108759	0.391176	0.994808
ActDerm	cinchonidine	0.108624	0.391737	0.994808
ActDerm	PF-01378883-00	0.107837	0.394964	0.994808
ActDerm	cyanocobalamin	0.106851	0.398902	0.994808
ActDerm	decamethonium bromide	0.106837	0.398959	0.994808
ActDerm	ambroxol	0.105804	0.402956	0.994808
ActDerm	cotinine	0.1055	0.404107	0.994808
ActDerm	lidoflazine	0.105072	0.405711	0.994808
ActDerm	paromomycin	0.104921	0.406272	0.994808
ActDerm	tobramycin	0.102692	0.414223	0.994808
ActDerm	zaprinast	0.102101	0.416231	0.994808
ActDerm	folic acid	0.101599	0.417904	0.994808
ActDerm	naftidrofuryl	0.100801	0.420505	0.994808
ActDerm	naringenin	0.100631	0.421049	0.994808
ActDerm	brinzolamide	0.100147	0.422579	0.994808
ActDerm	mephenesin	0.0999352	0.423241	0.994808
ActDerm	azacyclonol	0.0998727	0.423435	0.994808
ActDerm	zimeldine	0.099349	0.425044	0.994808
ActDerm	5286656	0.0977528	0.429756	0.994808
ActDerm	testosterone	0.0975249	0.430406	0.994808
ActDerm	chlorhexidine	0.0968746	0.432228	0.994808
ActDerm	erythromycin	0.0966386	0.432877	0.994808
ActDerm	ethambutol	0.09635	0.433664	0.994808
ActDerm	ondansetron	0.0954642	0.436021	0.994808
ActDerm	tolmetin	0.095225	0.436643	0.994808
ActDerm	betamethasone	0.0924211	0.443499	0.994808
ActDerm	ciprofloxacin	0.0920334	0.444386	0.994808
ActDerm	PHA-00816795	0.0913872	0.445832	0.994808
ActDerm	meticrane	0.0905395	0.44767	0.994808
ActDerm	naringin	0.0904214	0.447921	0.994808
ActDerm	butein	0.088461	0.451906	0.994808
ActDerm	(-)-isoprenaline	0.0874597	0.453817	0.994808
ActDerm	sertaconazole	0.0873539	0.454015	0.994808
ActDerm	octopamine	0.0866454	0.455313	0.994808
ActDerm	menadione	0.0858483	0.45673	0.994808
ActDerm	nalbuphine	0.0848917	0.458369	0.994808
ActDerm	Prestwick-857	0.084481	0.459053	0.994808
ActDerm	fenoterol	0.0837814	0.460194	0.994808
ActDerm	4,5-dianilinophthalimide	0.081514	0.463689	0.994808
ActDerm	fursultiamine	0.0772055	0.469643	0.994808
ActDerm	tenoxicam	0.0767023	0.470295	0.994808
ActDerm	desipramine	0.0741927	0.473459	0.994808
ActDerm	U0125	0.0730611	0.474855	0.994808
ActDerm	N-acetyl-L-aspartic acid	0.0702298	0.478341	0.994808
ActDerm	HNMPA-(AM)3	0.0669054	0.482581	0.994808
ActDerm	etilefrine	0.0666958	0.482859	0.994808
ActDerm	hydrastine hydrochloride	0.0645518	0.48581	0.994808
ActDerm	L-methionine sulfoximine	0.0638631	0.486807	0.994808
ActDerm	fluorocurarine	0.0637247	0.48701	0.994808
ActDerm	sulfathiazole	0.0635655	0.487246	0.994808
ActDerm	florfenicol	0.0629671	0.488146	0.994808
ActDerm	N6-methyladenosine	0.0624588	0.488929	0.994808
ActDerm	dl-alpha tocopherol	0.0609238	0.491408	0.994808
ActDerm	rolitetracycline	0.0606333	0.491898	0.994808
ActDerm	kaempferol	0.0604674	0.492181	0.994808
ActDerm	bretylium tosilate	0.059602	0.493698	0.994808
ActDerm	copper sulfate	0.0589477	0.49489	0.994808
ActDerm	tetracycline	0.0563964	0.499971	0.994808
ActDerm	syrosingopine	0.0563588	0.500052	0.994808
ActDerm	5114445	0.0558963	0.501055	0.994808
ActDerm	berberine	0.0548226	0.503491	0.994808
ActDerm	acebutolol	0.0546351	0.503933	0.994808
ActDerm	Trolox C	0.0545849	0.504051	0.994808
ActDerm	guaifenesin	0.0545151	0.504217	0.994808
ActDerm	phenazopyridine	0.0543859	0.504526	0.994808
ActDerm	lymecycline	0.0527943	0.508531	0.994808
ActDerm	tetramisole	0.0521216	0.510339	0.994808
ActDerm	suprofen	0.0519769	0.510737	0.994808
ActDerm	ketotifen	0.0508205	0.514046	0.994808
ActDerm	ornidazole	0.05064	0.514583	0.994808
ActDerm	ursodeoxycholic acid	0.0503208	0.515546	0.994808
ActDerm	buflomedil	0.0502142	0.515872	0.994808
ActDerm	ofloxacin	0.0500466	0.516389	0.994808
ActDerm	nystatin	0.0493504	0.518588	0.994808
ActDerm	trimipramine	0.0490964	0.519413	0.994808
ActDerm	carbamazepine	0.048889	0.520096	0.994808
ActDerm	PF-00539745-00	0.0476908	0.524204	0.994808
ActDerm	LY-294002	0.0470637	0.526469	0.994808
ActDerm	5252917	0.0459367	0.530747	0.994808
ActDerm	progesterone	0.0455324	0.532348	0.994808
ActDerm	tetrahydroalstonine	0.0450361	0.534364	0.994808
ActDerm	flucytosine	0.044016	0.538684	0.994808
ActDerm	fenbufen	0.0439539	0.538955	0.994808
ActDerm	morantel	0.043875	0.5393	0.994808
ActDerm	saquinavir	0.0435001	0.540962	0.994808
ActDerm	lisinopril	0.042767	0.544309	0.994808
ActDerm	dopamine	0.0427079	0.544584	0.994808
ActDerm	sulfamethoxazole	0.042525	0.545443	0.994808
ActDerm	ifosfamide	0.0411846	0.551989	0.994808
ActDerm	diphemanil metilsulfate	0.0407824	0.554044	0.994808
ActDerm	tyloxapol	0.040522	0.555397	0.994808
ActDerm	haloperidol	0.0403825	0.556129	0.994808
ActDerm	minaprine	0.0400928	0.557666	0.994808
ActDerm	Prestwick-1084	0.0397502	0.559513	0.994808
ActDerm	benzocaine	0.0393211	0.561871	0.994808
ActDerm	Prestwick-967	0.0389687	0.563845	0.994808
ActDerm	finasteride	0.0378952	0.570072	0.994808
ActDerm	alimemazine	0.037798	0.570652	0.994808
ActDerm	articaine	0.037759	0.570885	0.994808
ActDerm	etomidate	0.0373718	0.573226	0.994808
ActDerm	hydroxyachillin	0.0371741	0.574438	0.994808
ActDerm	levcycloserine	0.0370564	0.575164	0.994808
ActDerm	dexpropranolol	0.0369787	0.575646	0.994808
ActDerm	pirlindole	0.0369599	0.575764	0.994808
ActDerm	sitosterol	0.0369301	0.575949	0.994808
ActDerm	nabumetone	0.0366905	0.577449	0.994808
ActDerm	PF-00875133-00	0.0365558	0.578301	0.994808
ActDerm	etifenin	0.036432	0.579088	0.994808
ActDerm	ipratropium bromide	0.0358511	0.58284	0.994808
ActDerm	wortmannin	0.0354606	0.585419	0.994808
ActDerm	IC-86621	0.0351394	0.587574	0.994808
ActDerm	melatonin	0.0351308	0.587632	0.994808
ActDerm	3-hydroxy-DL-kynurenine	0.0347081	0.590517	0.994808
ActDerm	tracazolate	0.0347059	0.590532	0.994808
ActDerm	gallamine triethiodide	0.0345581	0.591553	0.994808
ActDerm	diflorasone	0.0345384	0.59169	0.994808
ActDerm	tubocurarine chloride	0.0339605	0.595751	0.994808
ActDerm	oxolamine	0.0339556	0.595786	0.994808
ActDerm	omeprazole	0.0338573	0.596487	0.994808
ActDerm	fendiline	0.0337633	0.59716	0.994808
ActDerm	kawain	0.0337153	0.597506	0.994808
ActDerm	tacrolimus	0.033704	0.597587	0.994808
ActDerm	pyrithyldione	0.0334364	0.599523	0.994808
ActDerm	thiostrepton	0.0334069	0.599738	0.994808
ActDerm	dimethadione	0.0326715	0.60518	0.994808
ActDerm	H-7	0.0324307	0.606998	0.994808
ActDerm	serotonin	0.0324297	0.607005	0.994808
ActDerm	hemicholinium	0.0323508	0.607606	0.994808
ActDerm	(+/-)-catechin	0.0321589	0.609073	0.994808
ActDerm	camptothecin	0.0321041	0.609494	0.994808
ActDerm	(-)-MK-801	0.0316258	0.613208	0.994808
ActDerm	TTNPB	0.0314984	0.61421	0.994808
ActDerm	atracurium besilate	0.0313195	0.615625	0.994808
ActDerm	AR-A014418	0.0312819	0.615924	0.994808
ActDerm	metacycline	0.0310216	0.618004	0.994808
ActDerm	methazolamide	0.0309413	0.61865	0.994808
ActDerm	solasodine	0.030426	0.622845	0.994808
ActDerm	tetroquinone	0.0303702	0.623304	0.994808
ActDerm	epivincamine	0.0300659	0.625825	0.994808
ActDerm	sulfabenzamide	0.0295101	0.630508	0.994808
ActDerm	protoveratrine A	0.0288926	0.635827	0.994808
ActDerm	cefoxitin	0.0288218	0.636444	0.994808
ActDerm	disopyramide	0.0286638	0.637828	0.994808
ActDerm	propylthiouracil	0.0284782	0.639464	0.994808
ActDerm	arcaine	0.0284772	0.639472	0.994808
ActDerm	alprostadil	0.0283863	0.640278	0.994808
ActDerm	xylazine	0.0282871	0.64116	0.994808
ActDerm	16-phenyltetranorprostaglandin E2	0.0278901	0.644721	0.994808
ActDerm	metoclopramide	0.0278804	0.644808	0.994808
ActDerm	CP-863187	0.0277695	0.645812	0.994808
ActDerm	maprotiline	0.0275863	0.64748	0.994808
ActDerm	sulmazole	0.0275843	0.647497	0.994808
ActDerm	iloprost	0.0275201	0.648084	0.994808
ActDerm	diazoxide	0.0274784	0.648466	0.994808
ActDerm	ronidazole	0.0273875	0.6493	0.994808
ActDerm	sodium phenylbutyrate	0.027307	0.650042	0.994808
ActDerm	atractyloside	0.0271406	0.65158	0.994808
ActDerm	capsaicin	0.0271079	0.651883	0.994808
ActDerm	fosfosal	0.0268914	0.653901	0.994808
ActDerm	tetrandrine	0.0268159	0.654608	0.994808
ActDerm	orciprenaline	0.0266989	0.655707	0.994808
ActDerm	phenindione	0.0266747	0.655935	0.994808
ActDerm	ursolic acid	0.0261552	0.660872	0.994808
ActDerm	minoxidil	0.0260738	0.661654	0.994808
ActDerm	roxithromycin	0.0259369	0.662973	0.994808
ActDerm	diphenhydramine	0.0258777	0.663545	0.994808
ActDerm	sulpiride	0.0257677	0.664611	0.994808
ActDerm	dicycloverine	0.0257048	0.665223	0.994808
ActDerm	fasudil	0.0255724	0.666514	0.994808
ActDerm	ginkgolide A	0.0254153	0.668053	0.994808
ActDerm	tolbutamide	0.0251576	0.670595	0.994808
ActDerm	estropipate	0.0248547	0.67361	0.994808
ActDerm	lynestrenol	0.0247006	0.675155	0.994808
ActDerm	5152487	0.024293	0.679277	0.994808
ActDerm	cyclopenthiazide	0.0241918	0.680308	0.994808
ActDerm	moxonidine	0.0241627	0.680606	0.994808
ActDerm	flumetasone	0.0241015	0.681232	0.994808
ActDerm	phthalylsulfathiazole	0.0240725	0.681528	0.994808
ActDerm	metolazone	0.023661	0.685772	0.994808
ActDerm	alclometasone	0.0235083	0.68736	0.994808
ActDerm	rolipram	0.0233893	0.688603	0.994808
ActDerm	clotrimazole	0.0233359	0.689161	0.994808
ActDerm	7-aminocephalosporanic acid	0.0229324	0.693414	0.994808
ActDerm	sulfaguanidine	0.0229103	0.693648	0.994808
ActDerm	sulfanilamide	0.0226383	0.696545	0.994808
ActDerm	STOCK1N-35215	0.0225988	0.696968	0.994808
ActDerm	11-deoxy-16,16-dimethylprostaglandin E2	0.022496	0.69807	0.994808
ActDerm	demeclocycline	0.022479	0.698253	0.994808
ActDerm	demecarium bromide	0.0223386	0.699764	0.994808
ActDerm	fluphenazine	0.0221365	0.701949	0.994808
ActDerm	cinoxacin	0.0218332	0.705254	0.994808
ActDerm	fenbendazole	0.0215598	0.708255	0.994808
ActDerm	pyrimethamine	0.0214637	0.709315	0.994808
ActDerm	metoprolol	0.0213303	0.710792	0.994808
ActDerm	ribavirin	0.0212602	0.711571	0.994808
ActDerm	captopril	0.0210206	0.714242	0.994808
ActDerm	sulfaphenazole	0.0209993	0.71448	0.994808
ActDerm	meclofenoxate	0.0208854	0.715756	0.994808
ActDerm	benzethonium chloride	0.0208274	0.716408	0.994808
ActDerm	5194442	0.0206217	0.718726	0.994808
ActDerm	metamizole sodium	0.0203022	0.722352	0.994808
ActDerm	megestrol	0.020286	0.722536	0.994808
ActDerm	nimesulide	0.0202738	0.722676	0.994808
ActDerm	pheneticillin	0.0202548	0.722892	0.994808
ActDerm	H-89	0.020088	0.724799	0.994808
ActDerm	heliotrine	0.0200711	0.724994	0.994808
ActDerm	terguride	0.0199678	0.726179	0.994808
ActDerm	meropenem	0.0197888	0.728241	0.994808
ActDerm	bezafibrate	0.0196966	0.729307	0.994808
ActDerm	risperidone	0.0196285	0.730095	0.994808
ActDerm	buspirone	0.0195766	0.730697	0.994808
ActDerm	oxytetracycline	0.0195366	0.731162	0.994808
ActDerm	triamcinolone	0.019384	0.732938	0.994808
ActDerm	bephenium hydroxynaphthoate	0.0192144	0.73492	0.994808
ActDerm	glafenine	0.0190824	0.736469	0.994808
ActDerm	pipenzolate bromide	0.0190226	0.737172	0.994808
ActDerm	niridazole	0.0190068	0.737357	0.994808
ActDerm	flufenamic acid	0.0185215	0.743103	0.994808
ActDerm	flunisolide	0.0181352	0.747723	0.994808
ActDerm	Prestwick-674	0.018128	0.747809	0.994808
ActDerm	ketoprofen	0.0177977	0.751793	0.994808
ActDerm	trioxysalen	0.0177573	0.752282	0.994808
ActDerm	piretanide	0.0177209	0.752723	0.994808
ActDerm	diclofenamide	0.0177156	0.752788	0.994808
ActDerm	cefalonium	0.0176935	0.753056	0.994808
ActDerm	nadide	0.017693	0.753061	0.994808
ActDerm	levothyroxine sodium	0.017529	0.755056	0.994808
ActDerm	tranylcypromine	0.0171308	0.759927	0.994808
ActDerm	lorglumide	0.0168211	0.763744	0.994808
ActDerm	ifenprodil	0.0167983	0.764025	0.994808
ActDerm	ciclacillin	0.016797	0.764042	0.994808
ActDerm	estriol	0.0165678	0.766886	0.994808
ActDerm	securinine	0.0165117	0.767583	0.994808
ActDerm	cortisone	0.0163152	0.770035	0.994808
ActDerm	quinpirole	0.0162737	0.770553	0.994808
ActDerm	epitiostanol	0.0161955	0.771532	0.994808
ActDerm	fipexide	0.0161067	0.772646	0.994808
ActDerm	quinethazone	0.0160528	0.773323	0.994808
ActDerm	sanguinarine	0.0160347	0.77355	0.994808
ActDerm	levomepromazine	0.0158052	0.776442	0.994808
ActDerm	dioxybenzone	0.0155123	0.780152	0.994808
ActDerm	metyrapone	0.0153039	0.782804	0.994808
ActDerm	rimexolone	0.0148023	0.789232	0.994808
ActDerm	indoprofen	0.0146298	0.791457	0.994808
ActDerm	trifluridine	0.0145991	0.791854	0.994808
ActDerm	pizotifen	0.0145867	0.792014	0.994808
ActDerm	5149715	0.0145723	0.7922	0.994808
ActDerm	N-acetyl-L-leucine	0.0143997	0.794436	0.994808
ActDerm	karakoline	0.0140267	0.799291	0.994808
ActDerm	urapidil	0.0138775	0.801241	0.994808
ActDerm	PF-00539758-00	0.0138671	0.801378	0.994808
ActDerm	amitriptyline	0.0137881	0.802413	0.994808
ActDerm	isopropamide iodide	0.0137808	0.802509	0.994808
ActDerm	sirolimus	0.0137442	0.802989	0.994808
ActDerm	proxymetacaine	0.013317	0.808616	0.994808
ActDerm	verteporfin	0.0130762	0.811805	0.994808
ActDerm	metrizamide	0.0129746	0.813154	0.994808
ActDerm	lycorine	0.0129477	0.813512	0.994808
ActDerm	adiphenine	0.0123518	0.821474	0.994808
ActDerm	etamivan	0.01224	0.822977	0.994808
ActDerm	idoxuridine	0.0117843	0.829127	0.994808
ActDerm	hexamethonium bromide	0.0117542	0.829534	0.994808
ActDerm	mepenzolate bromide	0.0117361	0.82978	0.994808
ActDerm	pseudopelletierine	0.011719	0.830012	0.994808
ActDerm	cefotaxime	0.0115701	0.832032	0.994808
ActDerm	chlortalidone	0.0114141	0.834153	0.994808
ActDerm	gabapentin	0.0113278	0.835329	0.994808
ActDerm	biotin	0.011269	0.836132	0.994808
ActDerm	riboflavin	0.0112628	0.836216	0.994808
ActDerm	moracizine	0.0112383	0.83655	0.994808
ActDerm	solanine	0.0110643	0.838928	0.994808
ActDerm	etofenamate	0.0110332	0.839353	0.994808
ActDerm	baclofen	0.0110031	0.839766	0.994808
ActDerm	ranitidine	0.0108401	0.842	0.994808
ActDerm	aminohippuric acid	0.0106413	0.844732	0.994808
ActDerm	sulfametoxydiazine	0.0106142	0.845104	0.994808
ActDerm	pentamidine	0.0105904	0.845432	0.994808
ActDerm	genistein	0.0105359	0.846183	0.994808
ActDerm	napelline	0.010419	0.847795	0.994808
ActDerm	kinetin	0.0103462	0.8488	0.994808
ActDerm	terbutaline	0.0103127	0.849263	0.994808
ActDerm	homochlorcyclizine	0.0102294	0.850414	0.994808
ActDerm	methocarbamol	0.010221	0.85053	0.994808
ActDerm	molindone	0.0101492	0.851524	0.994808
ActDerm	salbutamol	0.0101291	0.851803	0.994808
ActDerm	isoniazid	0.00998566	0.853791	0.994808
ActDerm	proguanil	0.00966278	0.858281	0.994808
ActDerm	lasalocid	0.00960251	0.85912	0.994808
ActDerm	mefexamide	0.00955541	0.859777	0.994808
ActDerm	scopolamine	0.0095063	0.860462	0.994808
ActDerm	gliclazide	0.00948082	0.860818	0.994808
ActDerm	flumequine	0.00942027	0.861664	0.994808
ActDerm	ethoxyquin	0.00941803	0.861695	0.994808
ActDerm	difenidol	0.00941645	0.861717	0.994808
ActDerm	androsterone	0.00937862	0.862246	0.994808
ActDerm	eldeline	0.00937801	0.862254	0.994808
ActDerm	Prestwick-860	0.00935297	0.862604	0.994808
ActDerm	alprenolol	0.00915376	0.865393	0.994808
ActDerm	aceclofenac	0.00911137	0.865987	0.994808
ActDerm	gossypol	0.00900618	0.867463	0.994808
ActDerm	BCB000039	0.00889767	0.868987	0.994808
ActDerm	ticlopidine	0.00882678	0.869983	0.994808
ActDerm	liothyronine	0.00875782	0.870954	0.994808
ActDerm	dexibuprofen	0.00860674	0.873082	0.994808
ActDerm	oxedrine	0.00854847	0.873904	0.994808
ActDerm	celastrol	0.00849345	0.87468	0.994808
ActDerm	streptozocin	0.00848505	0.874799	0.994808
ActDerm	nifedipine	0.00826168	0.877955	0.994808
ActDerm	R-atenolol	0.00820678	0.878732	0.994808
ActDerm	tyrphostin AG-1478	0.00799437	0.881742	0.994808
ActDerm	quinostatin	0.00797767	0.881979	0.994808
ActDerm	metrifonate	0.00794802	0.8824	0.994808
ActDerm	cefotetan	0.00792365	0.882746	0.994808
ActDerm	pancuronium bromide	0.00766734	0.886389	0.994808
ActDerm	salsolinol	0.00766704	0.886393	0.994808
ActDerm	alsterpaullone	0.00754663	0.888108	0.994808
ActDerm	tremorine	0.00753724	0.888242	0.994808
ActDerm	ketorolac	0.00752573	0.888406	0.994808
ActDerm	pyrantel	0.00752535	0.888411	0.994808
ActDerm	benperidol	0.00739349	0.890291	0.996061
ActDerm	alpha-ergocryptine	0.00727855	0.891932	0.997045
ActDerm	tanespimycin	0.00709928	0.894494	0.998204
ActDerm	isoxsuprine	0.00677562	0.89913	0.998984
ActDerm	podophyllotoxin	0.00660934	0.901517	0.998984
ActDerm	santonin	0.00656755	0.902118	0.998984
ActDerm	furaltadone	0.00639422	0.90461	0.998984
ActDerm	chlorpropamide	0.00605145	0.909547	0.998984
ActDerm	nitrendipine	0.00595237	0.910977	0.998984
ActDerm	cyclobenzaprine	0.00582197	0.91286	0.998984
ActDerm	timolol	0.00567636	0.914965	0.998984
ActDerm	lanatoside C	0.00557534	0.916427	0.998984
ActDerm	tranexamic acid	0.00556619	0.916559	0.998984
ActDerm	meclozine	0.00555574	0.91671	0.998984
ActDerm	12,13-EODE	0.00551237	0.917338	0.998984
ActDerm	hydrocotarnine	0.00492615	0.925842	0.998984
ActDerm	norethisterone	0.00491783	0.925963	0.998984
ActDerm	trimetazidine	0.00481654	0.927435	0.998984
ActDerm	adipiodone	0.00480605	0.927588	0.998984
ActDerm	famprofazone	0.00463947	0.930011	0.998984
ActDerm	ketanserin	0.00463148	0.930127	0.998984
ActDerm	naftopidil	0.00458212	0.930846	0.998984
ActDerm	esculetin	0.00455878	0.931186	0.998984
ActDerm	trimethoprim	0.00454535	0.931381	0.998984
ActDerm	stachydrine	0.00416813	0.93688	0.998984
ActDerm	letrozole	0.00414628	0.937199	0.998984
ActDerm	repaglinide	0.00409383	0.937964	0.998984
ActDerm	betaxolol	0.00396777	0.939805	0.998984
ActDerm	nalidixic acid	0.0038811	0.941071	0.998984
ActDerm	Prestwick-665	0.00377591	0.942608	0.998984
ActDerm	proxyphylline	0.00372019	0.943422	0.998984
ActDerm	5255229	0.00364361	0.944542	0.998984
ActDerm	3-acetamidocoumarin	0.00360787	0.945065	0.998984
ActDerm	natamycin	0.00352296	0.946307	0.998984
ActDerm	carcinine	0.00323739	0.950488	0.998984
ActDerm	sulfinpyrazone	0.00315378	0.951713	0.998984
ActDerm	hexylcaine	0.00253074	0.960852	0.998984
ActDerm	succinylsulfathiazole	0.00253074	0.960852	0.998984
ActDerm	antazoline	0.00248168	0.961572	0.998984
ActDerm	meprylcaine	0.0024405	0.962177	0.998984
ActDerm	calycanthine	0.00240931	0.962635	0.998984
ActDerm	STOCK1N-28457	0.00233723	0.963693	0.998984
ActDerm	xamoterol	0.00230862	0.964114	0.998984
ActDerm	6-azathymine	0.00222662	0.965318	0.998984
ActDerm	simvastatin	0.00222388	0.965359	0.998984
ActDerm	clidinium bromide	0.00197265	0.969051	0.998984
ActDerm	etodolac	0.00196548	0.969156	0.998984
ActDerm	dydrogesterone	0.0017325	0.972582	0.998984
ActDerm	pyrazinamide	0.00169174	0.973182	0.998984
ActDerm	proglumide	0.00166819	0.973528	0.998984
ActDerm	pilocarpine	0.00158606	0.974736	0.998984
ActDerm	Prestwick-1083	0.0015714	0.974952	0.998984
ActDerm	3-nitropropionic acid	0.00137776	0.977801	0.998984
ActDerm	pirenperone	0.00133477	0.978433	0.998984
ActDerm	clofilium tosylate	0.00126358	0.979481	0.998984
ActDerm	furazolidone	0.00122907	0.979989	0.998984
ActDerm	thiamphenicol	0.00111423	0.981679	0.998984
ActDerm	tiapride	0.00110339	0.981839	0.998984
ActDerm	labetalol	0.00103249	0.982882	0.998984
ActDerm	PHA-00767505E	0.000973673	0.983748	0.998984
ActDerm	amoxicillin	0.000873967	0.985216	0.998984
ActDerm	tridihexethyl	0.000868288	0.9853	0.998984
ActDerm	gelsemine	0.000694287	0.987861	0.998984
ActDerm	zardaverine	0.000687507	0.987961	0.998984
ActDerm	tetraethylenepentamine	0.00067058	0.98821	0.998984
ActDerm	penbutolol	0.000639361	0.98867	0.998984
ActDerm	dexamethasone	0.00047642	0.991069	0.998984
ActDerm	atovaquone	0.000405367	0.992115	0.998984
ActDerm	dipyridamole	0.000172341	0.995546	0.999316
ActDerm	ticarcillin	0.000136481	0.996074	0.999316
ActDerm	remoxipride	0.000123713	0.996262	0.999316
ActDerm	oxamic acid	-6.38754e-07	1	1
ActDerm	BW-B70C	-3.70375e-05	1	1
ActDerm	erastin	-0.000143197	0.999808	1
ActDerm	bepridil	-0.000291041	0.997632	0.999924
ActDerm	SC-58125	-0.000436006	0.995499	0.999316
ActDerm	harmalol	-0.000472545	0.994961	0.999316
ActDerm	lactobionic acid	-0.000674714	0.991986	0.998984
ActDerm	azlocillin	-0.000712967	0.991423	0.998984
ActDerm	dacarbazine	-0.000733761	0.991117	0.998984
ActDerm	ganciclovir	-0.000798941	0.990159	0.998984
ActDerm	piroxicam	-0.000862011	0.989231	0.998984
ActDerm	sulindac sulfide	-0.00086305	0.989216	0.998984
ActDerm	lidocaine	-0.00106033	0.986315	0.998984
ActDerm	carbimazole	-0.00121998	0.983968	0.998984
ActDerm	acetylsalicylic acid	-0.00127654	0.983136	0.998984
ActDerm	quercetin	-0.00131511	0.98257	0.998984
ActDerm	phenazone	-0.00131879	0.982516	0.998984
ActDerm	semustine	-0.00142213	0.980997	0.998984
ActDerm	clemizole	-0.00145274	0.980548	0.998984
ActDerm	docosahexaenoic acid ethyl ester	-0.00147255	0.980256	0.998984
ActDerm	phensuximide	-0.00167904	0.977224	0.998984
ActDerm	spiperone	-0.00194988	0.973249	0.998984
ActDerm	fisetin	-0.00234305	0.967485	0.998984
ActDerm	troleandomycin	-0.0024725	0.965589	0.998984
ActDerm	cantharidin	-0.00251446	0.964975	0.998984
ActDerm	clenbuterol	-0.00253021	0.964744	0.998984
ActDerm	ethaverine	-0.00255708	0.964351	0.998984
ActDerm	tolazamide	-0.00259137	0.963849	0.998984
ActDerm	bisoprolol	-0.00290176	0.959309	0.998984
ActDerm	furosemide	-0.0031946	0.95503	0.998984
ActDerm	flupentixol	-0.00351296	0.950386	0.998984
ActDerm	nomifensine	-0.0035176	0.950319	0.998984
ActDerm	ellipticine	-0.00353513	0.950063	0.998984
ActDerm	calcium folinate	-0.00358139	0.949389	0.998984
ActDerm	biperiden	-0.00362352	0.948775	0.998984
ActDerm	picrotoxinin	-0.00370889	0.947532	0.998984
ActDerm	etidronic acid	-0.00378879	0.946369	0.998984
ActDerm	tetryzoline	-0.00390931	0.944615	0.998984
ActDerm	drofenine	-0.00398697	0.943486	0.998984
ActDerm	chloramphenicol	-0.00404574	0.942631	0.998984
ActDerm	acetylsalicylsalicylic acid	-0.0042491	0.939678	0.998984
ActDerm	oxymetazoline	-0.00442315	0.937152	0.998984
ActDerm	benzylpenicillin	-0.00453012	0.935602	0.998984
ActDerm	(+)-isoprenaline	-0.00460056	0.934581	0.998984
ActDerm	zalcitabine	-0.00468254	0.933394	0.998984
ActDerm	betulin	-0.00477822	0.932009	0.998984
ActDerm	papaverine	-0.0052416	0.925316	0.998984
ActDerm	tolnaftate	-0.00537127	0.923447	0.998984
ActDerm	dexverapamil	-0.00544635	0.922366	0.998984
ActDerm	5213008	-0.00549802	0.921622	0.998984
ActDerm	flutamide	-0.00567239	0.919114	0.998984
ActDerm	nafcillin	-0.00569589	0.918777	0.998984
ActDerm	fenofibrate	-0.00577211	0.917682	0.998984
ActDerm	tomelukast	-0.00577426	0.917651	0.998984
ActDerm	norcyclobenzaprine	-0.00578012	0.917566	0.998984
ActDerm	Prestwick-664	-0.00599604	0.914469	0.998984
ActDerm	calmidazolium	-0.00614744	0.9123	0.998984
ActDerm	thioguanosine	-0.00634117	0.909528	0.998984
ActDerm	equilin	-0.00637795	0.909003	0.998984
ActDerm	alpha-estradiol	-0.00638418	0.908914	0.998984
ActDerm	promazine	-0.00641925	0.908413	0.998984
ActDerm	conessine	-0.00644572	0.908035	0.998984
ActDerm	fusidic acid	-0.00645311	0.907929	0.998984
ActDerm	ioxaglic acid	-0.0069621	0.900678	0.998984
ActDerm	betonicine	-0.00699125	0.900264	0.998984
ActDerm	flucloxacillin	-0.00708159	0.898981	0.998984
ActDerm	tropicamide	-0.00713828	0.898177	0.998984
ActDerm	cephaeline	-0.00725438	0.89653	0.998984
ActDerm	tyrphostin AG-825	-0.00747177	0.893453	0.997893
ActDerm	pipemidic acid	-0.00798394	0.88623	0.994808
ActDerm	estradiol	-0.00800694	0.885907	0.994808
ActDerm	cefoperazone	-0.00801421	0.885805	0.994808
ActDerm	butyl hydroxybenzoate	-0.00809622	0.884652	0.994808
ActDerm	chrysin	-0.00813656	0.884086	0.994808
ActDerm	monensin	-0.00818574	0.883395	0.994808
ActDerm	troglitazone	-0.00825871	0.882372	0.994808
ActDerm	isosorbide	-0.00849015	0.879131	0.994808
ActDerm	cinnarizine	-0.00852779	0.878605	0.994808
ActDerm	tonzonium bromide	-0.0086459	0.876955	0.994808
ActDerm	prilocaine	-0.00883887	0.874265	0.994808
ActDerm	alvespimycin	-0.00898275	0.872263	0.994808
ActDerm	todralazine	-0.0089872	0.872201	0.994808
ActDerm	ciprofibrate	-0.00932234	0.867551	0.994808
ActDerm	gramine	-0.00939186	0.866589	0.994808
ActDerm	8-azaguanine	-0.00951498	0.864888	0.994808
ActDerm	reserpine	-0.00960335	0.863668	0.994808
ActDerm	cefsulodin	-0.00963092	0.863288	0.994808
ActDerm	phenelzine	-0.00964643	0.863074	0.994808
ActDerm	seneciphylline	-0.00969747	0.862371	0.994808
ActDerm	AH-6809	-0.00974416	0.861728	0.994808
ActDerm	pinacidil	-0.00985387	0.860218	0.994808
ActDerm	2-aminobenzenesulfonamide	-0.00986863	0.860015	0.994808
ActDerm	flunixin	-0.00990416	0.859527	0.994808
ActDerm	moxisylyte	-0.00999202	0.858321	0.994808
ActDerm	dropropizine	-0.010044	0.857607	0.994808
ActDerm	clorgiline	-0.0101156	0.856626	0.994808
ActDerm	clemastine	-0.0101466	0.856202	0.994808
ActDerm	CAY-10397	-0.0101593	0.856028	0.994808
ActDerm	pronetalol	-0.010221	0.855183	0.994808
ActDerm	salsolidin	-0.0103026	0.854068	0.994808
ActDerm	cefalotin	-0.0104601	0.851917	0.994808
ActDerm	selegiline	-0.0105317	0.850942	0.994808
ActDerm	piperacetazine	-0.0105341	0.850909	0.994808
ActDerm	practolol	-0.0110065	0.844497	0.994808
ActDerm	NU-1025	-0.0110386	0.844063	0.994808
ActDerm	mycophenolic acid	-0.0111314	0.842809	0.994808
ActDerm	spectinomycin	-0.0111698	0.842291	0.994808
ActDerm	nortriptyline	-0.0112004	0.841877	0.994808
ActDerm	deptropine	-0.0112357	0.841401	0.994808
ActDerm	danazol	-0.0113115	0.840381	0.994808
ActDerm	pentetic acid	-0.0115759	0.836827	0.994808
ActDerm	triflupromazine	-0.0115839	0.836719	0.994808
ActDerm	bufexamac	-0.0117012	0.835148	0.994808
ActDerm	colchicine	-0.0117435	0.834582	0.994808
ActDerm	methapyrilene	-0.0117664	0.834276	0.994808
ActDerm	celecoxib	-0.0119784	0.831446	0.994808
ActDerm	DL-PPMP	-0.0121313	0.829411	0.994808
ActDerm	doxorubicin	-0.0122439	0.827916	0.994808
ActDerm	fusaric acid	-0.0123015	0.827152	0.994808
ActDerm	racecadotril	-0.0123219	0.826881	0.994808
ActDerm	butacaine	-0.0123793	0.826122	0.994808
ActDerm	N-acetylmuramic acid	-0.012448	0.825213	0.994808
ActDerm	mafenide	-0.0124542	0.82513	0.994808
ActDerm	zomepirac	-0.0125105	0.824386	0.994808
ActDerm	beclometasone	-0.0125194	0.824269	0.994808
ActDerm	levonorgestrel	-0.012532	0.824102	0.994808
ActDerm	carbachol	-0.0125373	0.824032	0.994808
ActDerm	5707885	-0.0125852	0.8234	0.994808
ActDerm	spiradoline	-0.0126786	0.822169	0.994808
ActDerm	lithocholic acid	-0.0126896	0.822024	0.994808
ActDerm	Chicago Sky Blue 6B	-0.012761	0.821084	0.994808
ActDerm	colistin	-0.013139	0.816127	0.994808
ActDerm	harmaline	-0.0131732	0.815681	0.994808
ActDerm	monobenzone	-0.013205	0.815266	0.994808
ActDerm	theophylline	-0.0133751	0.813049	0.994808
ActDerm	oxaprozin	-0.0133955	0.812784	0.994808
ActDerm	ribostamycin	-0.0136448	0.809547	0.994808
ActDerm	bacampicillin	-0.0136638	0.809302	0.994808
ActDerm	iohexol	-0.0140049	0.8049	0.994808
ActDerm	cefazolin	-0.0141173	0.803455	0.994808
ActDerm	artemisinin	-0.0141215	0.803401	0.994808
ActDerm	methoxamine	-0.0141336	0.803246	0.994808
ActDerm	0316684-0000	-0.0142773	0.801404	0.994808
ActDerm	pregnenolone	-0.0143039	0.801064	0.994808
ActDerm	Prestwick-692	-0.0143151	0.80092	0.994808
ActDerm	fluoxetine	-0.0143997	0.799839	0.994808
ActDerm	ampyrone	-0.0144277	0.799481	0.994808
ActDerm	cloxacillin	-0.014435	0.799388	0.994808
ActDerm	lisuride	-0.01458	0.797541	0.994808
ActDerm	amrinone	-0.0145909	0.797403	0.994808
ActDerm	gibberellic acid	-0.0147016	0.795995	0.994808
ActDerm	riluzole	-0.0147636	0.795209	0.994808
ActDerm	MG-132	-0.0147889	0.794888	0.994808
ActDerm	benzbromarone	-0.0150723	0.791307	0.994808
ActDerm	bendroflumethiazide	-0.0151295	0.790586	0.994808
ActDerm	fluorometholone	-0.0154103	0.787062	0.994808
ActDerm	mecamylamine	-0.0158193	0.781965	0.994808
ActDerm	gemfibrozil	-0.0158413	0.781692	0.994808
ActDerm	aconitine	-0.0159447	0.780411	0.994808
ActDerm	levamisole	-0.0160018	0.779705	0.994808
ActDerm	levodopa	-0.0161363	0.778044	0.994808
ActDerm	medrysone	-0.0161928	0.777348	0.994808
ActDerm	GW-8510	-0.0164813	0.773807	0.994808
ActDerm	Prestwick-689	-0.0165003	0.773576	0.994808
ActDerm	DL-thiorphan	-0.0165096	0.773461	0.994808
ActDerm	antimycin A	-0.0166151	0.772173	0.994808
ActDerm	4-hydroxyphenazone	-0.0166348	0.771933	0.994808
ActDerm	quinidine	-0.0166596	0.771631	0.994808
ActDerm	betahistine	-0.0166903	0.771256	0.994808
ActDerm	oxprenolol	-0.016749	0.770542	0.994808
ActDerm	chlorambucil	-0.0169103	0.768584	0.994808
ActDerm	tacrine	-0.0170573	0.766805	0.994808
ActDerm	sulfacetamide	-0.0175488	0.760901	0.994808
ActDerm	hydrochlorothiazide	-0.0176324	0.759904	0.994808
ActDerm	amoxapine	-0.0176745	0.759403	0.994808
ActDerm	apramycin	-0.0177345	0.758688	0.994808
ActDerm	zidovudine	-0.0178044	0.757858	0.994808
ActDerm	guanabenz	-0.0179431	0.756214	0.994808
ActDerm	convolamine	-0.0183937	0.750911	0.994808
ActDerm	myricetin	-0.0185641	0.748921	0.994808
ActDerm	nefopam	-0.0192707	0.740755	0.994808
ActDerm	LM-1685	-0.0193015	0.740403	0.994808
ActDerm	Prestwick-983	-0.0195877	0.737139	0.994808
ActDerm	atropine	-0.0195996	0.737004	0.994808
ActDerm	clebopride	-0.0196287	0.736674	0.994808
ActDerm	fluvastatin	-0.0198707	0.733937	0.994808
ActDerm	5279552	-0.0199169	0.733416	0.994808
ActDerm	altizide	-0.0199901	0.732592	0.994808
ActDerm	MS-275	-0.020386	0.728165	0.994808
ActDerm	azacitidine	-0.0205258	0.726613	0.994808
ActDerm	piperlongumine	-0.0207285	0.724373	0.994808
ActDerm	mexiletine	-0.0208977	0.722513	0.994808
ActDerm	cyclizine	-0.0209332	0.722123	0.994808
ActDerm	Prestwick-691	-0.0211661	0.71958	0.994808
ActDerm	CP-320650-01	-0.0211946	0.71927	0.994808
ActDerm	carbenoxolone	-0.0213171	0.717939	0.994808
ActDerm	viomycin	-0.0214734	0.716247	0.994808
ActDerm	pentetrazol	-0.0215227	0.715716	0.994808
ActDerm	econazole	-0.0219853	0.710763	0.994808
ActDerm	pirenzepine	-0.0220611	0.709956	0.994808
ActDerm	benzydamine	-0.0221527	0.708985	0.994808
ActDerm	nifenazone	-0.0224826	0.70551	0.994808
ActDerm	glipizide	-0.0226522	0.703736	0.994808
ActDerm	azapropazone	-0.0228265	0.701923	0.994808
ActDerm	kanamycin	-0.022827	0.701918	0.994808
ActDerm	0225151-0000	-0.0228461	0.701719	0.994808
ActDerm	cefapirin	-0.0228698	0.701474	0.994808
ActDerm	merbromin	-0.0229246	0.700907	0.994808
ActDerm	lobeline	-0.0232003	0.698065	0.994808
ActDerm	Prestwick-559	-0.0234088	0.695933	0.994808
ActDerm	atropine oxide	-0.0236627	0.693355	0.994808
ActDerm	flunarizine	-0.023821	0.691757	0.994808
ActDerm	doxazosin	-0.0238398	0.691568	0.994808
ActDerm	aminophenazone	-0.0240301	0.689659	0.994808
ActDerm	quinisocaine	-0.0245628	0.684376	0.994808
ActDerm	isotretinoin	-0.0248591	0.681477	0.994808
ActDerm	oxamniquine	-0.0252011	0.678165	0.994808
ActDerm	clopamide	-0.0253572	0.676666	0.994808
ActDerm	oxolinic acid	-0.0256791	0.673598	0.994808
ActDerm	sulfamonomethoxine	-0.0258834	0.671669	0.994808
ActDerm	trichlormethiazide	-0.025915	0.671372	0.994808
ActDerm	trimethobenzamide	-0.0260488	0.670117	0.994808
ActDerm	thiethylperazine	-0.0262796	0.667965	0.994808
ActDerm	pramocaine	-0.0263255	0.667539	0.994808
ActDerm	thiamine	-0.0268078	0.663104	0.994808
ActDerm	diprophylline	-0.026987	0.661475	0.994808
ActDerm	thapsigargin	-0.0273464	0.65824	0.994808
ActDerm	heptaminol	-0.0274736	0.657104	0.994808
ActDerm	fludroxycortide	-0.0287008	0.646416	0.994808
ActDerm	apomorphine	-0.0289283	0.644487	0.994808
ActDerm	oxyphenbutazone	-0.0290598	0.64338	0.994808
ActDerm	iocetamic acid	-0.0291086	0.64297	0.994808
ActDerm	fluticasone	-0.029195	0.642247	0.994808
ActDerm	Gly-His-Lys	-0.0293106	0.641283	0.994808
ActDerm	3-acetylcoumarin	-0.0293366	0.641067	0.994808
ActDerm	meptazinol	-0.0294349	0.640251	0.994808
ActDerm	prednisone	-0.029435	0.64025	0.994808
ActDerm	halcinonide	-0.0295739	0.639104	0.994808
ActDerm	isometheptene	-0.0298157	0.637121	0.994808
ActDerm	oxetacaine	-0.0298981	0.63645	0.994808
ActDerm	trapidil	-0.0305603	0.631132	0.994808
ActDerm	apigenin	-0.0306652	0.630302	0.994808
ActDerm	5211181	-0.0307084	0.629961	0.994808
ActDerm	Prestwick-972	-0.0307964	0.629269	0.994808
ActDerm	moroxydine	-0.030982	0.627817	0.994808
ActDerm	cicloheximide	-0.0311748	0.62632	0.994808
ActDerm	(-)-catechin	-0.031489	0.623906	0.994808
ActDerm	probucol	-0.0316425	0.622737	0.994808
ActDerm	indometacin	-0.0316673	0.622549	0.994808
ActDerm	sparteine	-0.0317094	0.62223	0.994808
ActDerm	F0447-0125	-0.0318532	0.621145	0.994808
ActDerm	trifluoperazine	-0.0319129	0.620696	0.994808
ActDerm	indapamide	-0.0319405	0.620489	0.994808
ActDerm	lomefloxacin	-0.0319625	0.620325	0.994808
ActDerm	hydroxyzine	-0.0320313	0.61981	0.994808
ActDerm	piperidolate	-0.0321621	0.618836	0.994808
ActDerm	nitrofurantoin	-0.032181	0.618696	0.994808
ActDerm	triamterene	-0.032262	0.618096	0.994808
ActDerm	PF-00562151-00	-0.0325998	0.615615	0.994808
ActDerm	etamsylate	-0.0326013	0.615604	0.994808
ActDerm	tinidazole	-0.0329474	0.613099	0.994808
ActDerm	levocabastine	-0.0330486	0.612372	0.994808
ActDerm	gentamicin	-0.0331458	0.611679	0.994808
ActDerm	vancomycin	-0.0333566	0.610183	0.994808
ActDerm	laudanosine	-0.0335373	0.608912	0.994808
ActDerm	tropine	-0.0337793	0.607225	0.994808
ActDerm	lovastatin	-0.0338116	0.607002	0.994808
ActDerm	nimodipine	-0.0343191	0.603526	0.994808
ActDerm	5230742	-0.034435	0.602743	0.994808
ActDerm	rilmenidine	-0.0350881	0.598406	0.994808
ActDerm	ergocalciferol	-0.0353112	0.596953	0.994808
ActDerm	delsoline	-0.0354513	0.596049	0.994808
ActDerm	acepromazine	-0.0359903	0.59262	0.994808
ActDerm	pivmecillinam	-0.0360624	0.592168	0.994808
ActDerm	aminophylline	-0.0360796	0.592061	0.994808
ActDerm	clindamycin	-0.0362008	0.591305	0.994808
ActDerm	sulfamerazine	-0.0363891	0.590139	0.994808
ActDerm	naproxen	-0.0365454	0.589178	0.994808
ActDerm	mephentermine	-0.0368306	0.587444	0.994808
ActDerm	hyoscyamine	-0.0369655	0.586631	0.994808
ActDerm	exemestane	-0.0371852	0.585319	0.994808
ActDerm	helveticoside	-0.0372218	0.585102	0.994808
ActDerm	orphenadrine	-0.037527	0.583305	0.994808
ActDerm	depudecin	-0.0375697	0.583055	0.994808
ActDerm	iodixanol	-0.0377419	0.582055	0.994808
ActDerm	PHA-00846566E	-0.037793	0.58176	0.994808
ActDerm	AH-23848	-0.0379489	0.580863	0.994808
ActDerm	bisacodyl	-0.0379878	0.58064	0.994808
ActDerm	adrenosterone	-0.0382364	0.579228	0.994808
ActDerm	clorsulon	-0.038608	0.577147	0.994808
ActDerm	fluvoxamine	-0.0392239	0.573781	0.994808
ActDerm	chlorpromazine	-0.0394688	0.57247	0.994808
ActDerm	ajmaline	-0.0395827	0.571866	0.994808
ActDerm	retrorsine	-0.0396508	0.571506	0.994808
ActDerm	astemizole	-0.0398309	0.570562	0.994808
ActDerm	pralidoxime	-0.0398617	0.570401	0.994808
ActDerm	alfuzosin	-0.0398915	0.570245	0.994808
ActDerm	isocorydine	-0.04124	0.563457	0.994808
ActDerm	netilmicin	-0.0413411	0.562966	0.994808
ActDerm	splitomicin	-0.0414193	0.562589	0.994808
ActDerm	corbadrine	-0.0417963	0.560789	0.994808
ActDerm	thioperamide	-0.0418477	0.560547	0.994808
ActDerm	benzthiazide	-0.0420818	0.55945	0.994808
ActDerm	amprolium	-0.0424634	0.557691	0.994808
ActDerm	prednicarbate	-0.0424803	0.557614	0.994808
ActDerm	exisulind	-0.0426816	0.556701	0.994808
ActDerm	dosulepin	-0.0432801	0.554042	0.994808
ActDerm	galantamine	-0.0433993	0.553523	0.994808
ActDerm	0179445-0000	-0.0435925	0.552688	0.994808
ActDerm	clioquinol	-0.0437553	0.55199	0.994808
ActDerm	betulinic acid	-0.0444255	0.549184	0.994808
ActDerm	dirithromycin	-0.0444984	0.548885	0.994808
ActDerm	3-aminobenzamide	-0.044565	0.548613	0.994808
ActDerm	sulconazole	-0.0452258	0.545964	0.994808
ActDerm	trimethylcolchicinic acid	-0.0457769	0.543826	0.994808
ActDerm	SB-203580	-0.0463487	0.541675	0.994808
ActDerm	corynanthine	-0.0464672	0.541238	0.994808
ActDerm	probenecid	-0.0466472	0.540579	0.994808
ActDerm	isocarboxazid	-0.0467374	0.540251	0.994808
ActDerm	MG-262	-0.047507	0.537521	0.994808
ActDerm	Prestwick-920	-0.0475649	0.537321	0.994808
ActDerm	doxylamine	-0.047598	0.537206	0.994808
ActDerm	pivampicillin	-0.0483099	0.534794	0.994808
ActDerm	neostigmine bromide	-0.0484221	0.534423	0.994808
ActDerm	diloxanide	-0.0490201	0.532483	0.994808
ActDerm	hexetidine	-0.0491149	0.532181	0.994808
ActDerm	vinblastine	-0.0493844	0.531332	0.994808
ActDerm	etiocholanolone	-0.0500006	0.529439	0.994808
ActDerm	propantheline bromide	-0.0500944	0.529156	0.994808
ActDerm	felbinac	-0.0502618	0.528656	0.994808
ActDerm	cefamandole	-0.0522384	0.523089	0.994808
ActDerm	yohimbic acid	-0.052605	0.522122	0.994808
ActDerm	carisoprodol	-0.0527	0.521875	0.994808
ActDerm	resveratrol	-0.0530995	0.520849	0.994808
ActDerm	vinburnine	-0.0533589	0.520195	0.994808
ActDerm	triflusal	-0.0536339	0.519512	0.994808
ActDerm	guanadrel	-0.0540056	0.518606	0.994808
ActDerm	lumicolchicine	-0.0551334	0.515964	0.994808
ActDerm	beta-escin	-0.0555277	0.515078	0.994808
ActDerm	pentoxyverine	-0.0558451	0.514379	0.994808
ActDerm	bacitracin	-0.0561762	0.513661	0.994808
ActDerm	iopanoic acid	-0.0563896	0.513205	0.994808
ActDerm	chlorcyclizine	-0.0566008	0.512759	0.994808
ActDerm	theobromine	-0.0568858	0.512165	0.994808
ActDerm	propranolol	-0.0574196	0.511074	0.994808
ActDerm	hecogenin	-0.0574546	0.511004	0.994808
ActDerm	imidurea	-0.0575763	0.51076	0.994808
ActDerm	Prestwick-981	-0.0586038	0.508759	0.994808
ActDerm	emetine	-0.0586299	0.508709	0.994808
ActDerm	sulfadoxine	-0.0595032	0.507087	0.994808
ActDerm	canadine	-0.0595618	0.50698	0.994808
ActDerm	0175029-0000	-0.0596355	0.506847	0.994808
ActDerm	dipivefrine	-0.0597576	0.506627	0.994808
ActDerm	BAS-012416453	-0.0598794	0.506408	0.994808
ActDerm	pararosaniline	-0.0601498	0.505928	0.994808
ActDerm	aminocaproic acid	-0.0602745	0.505708	0.994808
ActDerm	aztreonam	-0.0603164	0.505634	0.994808
ActDerm	hesperidin	-0.060708	0.504953	0.994808
ActDerm	suramin sodium	-0.0610077	0.50444	0.994808
ActDerm	isoflupredone	-0.0612277	0.504068	0.994808
ActDerm	nialamide	-0.0620267	0.502743	0.994808
ActDerm	scopolamine N-oxide	-0.0634343	0.500507	0.994808
ActDerm	doxepin	-0.0640321	0.499591	0.994808
ActDerm	methoxsalen	-0.0641071	0.499477	0.994808
ActDerm	cromoglicic acid	-0.0643618	0.499093	0.994808
ActDerm	cefotiam	-0.0666301	0.495795	0.994808
ActDerm	clomifene	-0.0687483	0.492862	0.994808
ActDerm	procaine	-0.0690053	0.492512	0.994808
ActDerm	rifampicin	-0.0690302	0.492479	0.994808
ActDerm	amikacin	-0.0701657	0.490946	0.994808
ActDerm	iopamidol	-0.0704237	0.4906	0.994808
ActDerm	leflunomide	-0.0718796	0.488651	0.994808
ActDerm	NS-398	-0.0722263	0.488187	0.994808
ActDerm	ethosuximide	-0.0737237	0.486176	0.994808
ActDerm	epiandrosterone	-0.0773499	0.481162	0.994808
ActDerm	etoposide	-0.0819531	0.474205	0.994808
ActDerm	noretynodrel	-0.0837712	0.471189	0.994808
ActDerm	1,5-isoquinolinediol	-0.0893655	0.460643	0.994808
ActDerm	homosalate	-0.0894799	0.460405	0.994808
ActDerm	diflunisal	-0.090764	0.457661	0.994808
ActDerm	crotamiton	-0.0926047	0.453502	0.994808
ActDerm	parthenolide	-0.0926853	0.453313	0.994808
ActDerm	bambuterol	-0.0935435	0.451272	0.994808
ActDerm	glycocholic acid	-0.0935658	0.451219	0.994808
ActDerm	bergenin	-0.0940564	0.450023	0.994808
ActDerm	pheniramine	-0.0941573	0.449774	0.994808
ActDerm	loxapine	-0.0948833	0.447961	0.994808
ActDerm	perphenazine	-0.0955788	0.446179	0.994808
ActDerm	trimethadione	-0.0959919	0.445101	0.994808
ActDerm	bumetanide	-0.096341	0.444178	0.994808
ActDerm	methanthelinium bromide	-0.0990842	0.436533	0.994808
ActDerm	torasemide	-0.099279	0.435963	0.994808
ActDerm	desoxycortone	-0.0992824	0.435953	0.994808
ActDerm	alfadolone	-0.0993481	0.43576	0.994808
ActDerm	metanephrine	-0.0995662	0.435116	0.994808
ActDerm	khellin	-0.0997308	0.434628	0.994808
ActDerm	SC-19220	-0.0997699	0.434511	0.994808
ActDerm	bupropion	-0.0998966	0.434133	0.994808
ActDerm	SR-95639A	-0.100655	0.431835	0.994808
ActDerm	Prestwick-864	-0.10085	0.431237	0.994808
ActDerm	0173570-0000	-0.100996	0.430784	0.994808
ActDerm	sulfaquinoxaline	-0.102278	0.426733	0.994808
ActDerm	pimozide	-0.102279	0.42673	0.994808
ActDerm	decitabine	-0.102372	0.426431	0.994808
ActDerm	lobelanidine	-0.102914	0.424662	0.994808
ActDerm	chlormezanone	-0.102945	0.42456	0.994808
ActDerm	procarbazine	-0.103996	0.421051	0.994808
ActDerm	canavanine	-0.104487	0.419371	0.994808
ActDerm	dorzolamide	-0.104809	0.41826	0.994808
ActDerm	novobiocin	-0.10488	0.418014	0.994808
ActDerm	dequalinium chloride	-0.105149	0.417072	0.994808
ActDerm	bupivacaine	-0.105169	0.417002	0.994808
ActDerm	esculin	-0.105263	0.416673	0.994808
ActDerm	tolfenamic acid	-0.10598	0.414124	0.994808
ActDerm	etanidazole	-0.106431	0.412498	0.994808
ActDerm	fulvestrant	-0.106438	0.41247	0.994808
ActDerm	rescinnamine	-0.106504	0.412231	0.994808
ActDerm	ceftazidime	-0.106523	0.412164	0.994808
ActDerm	STOCK1N-35696	-0.107354	0.4091	0.994808
ActDerm	sulfasalazine	-0.10737	0.409041	0.994808
ActDerm	Prestwick-675	-0.107396	0.408946	0.994808
ActDerm	digitoxigenin	-0.107606	0.408159	0.994808
ActDerm	benfluorex	-0.107977	0.406761	0.994808
ActDerm	phenacetin	-0.108026	0.406576	0.994808
ActDerm	prednisolone	-0.10893	0.403108	0.994808
ActDerm	oleandomycin	-0.109305	0.401647	0.994808
ActDerm	proscillaridin	-0.109779	0.399778	0.994808
ActDerm	2-deoxy-D-glucose	-0.109862	0.399447	0.994808
ActDerm	coralyne	-0.110053	0.39869	0.994808
ActDerm	parbendazole	-0.110061	0.398658	0.994808
ActDerm	cefmetazole	-0.110197	0.398113	0.994808
ActDerm	colecalciferol	-0.11049	0.396937	0.994808
ActDerm	prasterone	-0.110652	0.396279	0.994808
ActDerm	cefalexin	-0.111701	0.391983	0.994808
ActDerm	amphotericin B	-0.111795	0.39159	0.994808
ActDerm	mitoxantrone	-0.111853	0.391349	0.994808
ActDerm	guanfacine	-0.112547	0.388437	0.994808
ActDerm	acacetin	-0.113398	0.384804	0.994808
ActDerm	enilconazole	-0.114265	0.381028	0.994808
ActDerm	verapamil	-0.114619	0.379468	0.994808
ActDerm	nilutamide	-0.114819	0.378585	0.994808
ActDerm	nitrofural	-0.115549	0.375319	0.994808
ActDerm	cobalt chloride	-0.115757	0.374376	0.994808
ActDerm	blebbistatin	-0.11606	0.373	0.994808
ActDerm	metergoline	-0.116254	0.372117	0.994808
ActDerm	ceforanide	-0.116537	0.370818	0.994808
ActDerm	hesperetin	-0.116597	0.370541	0.994808
ActDerm	5666823	-0.116627	0.370406	0.994808
ActDerm	prenylamine	-0.116678	0.370171	0.994808
ActDerm	fenoprofen	-0.116836	0.36944	0.994808
ActDerm	velnacrine	-0.116879	0.369241	0.994808
ActDerm	eticlopride	-0.117096	0.368236	0.994808
ActDerm	5155877	-0.117651	0.365646	0.994808
ActDerm	triprolidine	-0.117758	0.365143	0.994808
ActDerm	chenodeoxycholic acid	-0.117896	0.364492	0.994808
ActDerm	aminoglutethimide	-0.118018	0.363919	0.994808
ActDerm	cyclopentolate	-0.118197	0.363069	0.994808
ActDerm	noscapine	-0.118298	0.362591	0.994808
ActDerm	16,16-dimethylprostaglandin E2	-0.118394	0.362134	0.994808
ActDerm	gefitinib	-0.118408	0.36207	0.994808
ActDerm	10-methoxyharmalan	-0.118558	0.361354	0.994808
ActDerm	sulfadimethoxine	-0.118599	0.361157	0.994808
ActDerm	tamoxifen	-0.118655	0.360888	0.994808
ActDerm	skimmianine	-0.119456	0.357037	0.994808
ActDerm	cyproterone	-0.119553	0.356569	0.994808
ActDerm	physostigmine	-0.119586	0.356407	0.994808
ActDerm	loperamide	-0.119985	0.354464	0.994808
ActDerm	propoxycaine	-0.11999	0.354441	0.994808
ActDerm	streptomycin	-0.120628	0.351308	0.994808
ActDerm	ivermectin	-0.120647	0.351212	0.994808
ActDerm	Prestwick-642	-0.120672	0.351087	0.994808
ActDerm	dapsone	-0.120879	0.350065	0.994808
ActDerm	Y-27632	-0.12142	0.347372	0.994808
ActDerm	(+)-chelidonine	-0.121765	0.345646	0.994808
ActDerm	pergolide	-0.121823	0.345352	0.994808
ActDerm	cisapride	-0.122584	0.341507	0.994808
ActDerm	diclofenac	-0.122626	0.34129	0.994808
ActDerm	(-)-atenolol	-0.122641	0.341218	0.994808
ActDerm	cefuroxime	-0.122676	0.341039	0.994808
ActDerm	SC-560	-0.122678	0.341029	0.994808
ActDerm	sulfamethoxypyridazine	-0.122815	0.340331	0.994808
ActDerm	tiabendazole	-0.123247	0.338121	0.994808
ActDerm	dantrolene	-0.123485	0.336896	0.994808
ActDerm	idazoxan	-0.123619	0.336208	0.994808
ActDerm	vigabatrin	-0.123666	0.335965	0.994808
ActDerm	dextromethorphan	-0.124264	0.332868	0.994808
ActDerm	tolazoline	-0.124638	0.330921	0.994808
ActDerm	trihexyphenidyl	-0.124705	0.33057	0.994808
ActDerm	picotamide	-0.124705	0.330567	0.994808
ActDerm	dihydroergocristine	-0.124711	0.330537	0.994808
ActDerm	zoxazolamine	-0.124814	0.329998	0.994808
ActDerm	SR-95531	-0.124875	0.329681	0.994808
ActDerm	methylergometrine	-0.124962	0.329223	0.994808
ActDerm	Prestwick-682	-0.125086	0.328571	0.994808
ActDerm	cefixime	-0.125114	0.328423	0.994808
ActDerm	bucladesine	-0.125141	0.328283	0.994808
ActDerm	mebendazole	-0.12527	0.327603	0.994808
ActDerm	oxybenzone	-0.125663	0.325529	0.994808
ActDerm	vitexin	-0.125763	0.325001	0.994808
ActDerm	hydrocortisone	-0.125781	0.324907	0.994808
ActDerm	mianserin	-0.126038	0.323544	0.994808
ActDerm	mebeverine	-0.126578	0.320667	0.994808
ActDerm	5248896	-0.126634	0.320369	0.994808
ActDerm	ciclopirox	-0.12668	0.320122	0.994808
ActDerm	disulfiram	-0.126935	0.318756	0.994808
ActDerm	mesoridazine	-0.12711	0.317817	0.994808
ActDerm	mepacrine	-0.127325	0.316661	0.994808
ActDerm	0297417-0002B	-0.127607	0.315141	0.994808
ActDerm	oxantel	-0.12792	0.313446	0.994808
ActDerm	nicotinic acid	-0.128037	0.312812	0.994808
ActDerm	cimetidine	-0.128125	0.312335	0.994808
ActDerm	paracetamol	-0.128256	0.311627	0.994808
ActDerm	trazodone	-0.128358	0.311073	0.994808
ActDerm	mifepristone	-0.128846	0.308409	0.994808
ActDerm	nordihydroguaiaretic acid	-0.128918	0.308018	0.994808
ActDerm	monastrol	-0.129094	0.307054	0.994808
ActDerm	15(S)-15-methylprostaglandin E2	-0.12912	0.306913	0.994808
ActDerm	hycanthone	-0.129345	0.305676	0.994808
ActDerm	mebhydrolin	-0.12967	0.30389	0.994808
ActDerm	paclitaxel	-0.13034	0.300193	0.994808
ActDerm	mometasone	-0.130405	0.299839	0.994808
ActDerm	PHA-00745360	-0.130428	0.299708	0.994808
ActDerm	abamectin	-0.130628	0.298603	0.994808
ActDerm	piperine	-0.130802	0.297635	0.994808
ActDerm	corticosterone	-0.130904	0.297072	0.994808
ActDerm	neomycin	-0.13125	0.295145	0.994808
ActDerm	chlortetracycline	-0.131679	0.292752	0.994808
ActDerm	latamoxef	-0.132088	0.290466	0.994808
ActDerm	vidarabine	-0.132243	0.289598	0.994808
ActDerm	etacrynic acid	-0.132291	0.289329	0.994808
ActDerm	diethylstilbestrol	-0.13254	0.287929	0.994808
ActDerm	mercaptopurine	-0.132551	0.287871	0.994808
ActDerm	carbarsone	-0.132781	0.286575	0.994808
ActDerm	chlorzoxazone	-0.13307	0.284953	0.994808
ActDerm	isoxicam	-0.133092	0.284825	0.994808
ActDerm	naloxone	-0.133097	0.2848	0.994808
ActDerm	roxarsone	-0.133203	0.284203	0.994808
ActDerm	suloctidil	-0.133414	0.283011	0.994808
ActDerm	glycopyrronium bromide	-0.133539	0.282309	0.994808
ActDerm	nifuroxazide	-0.133653	0.281663	0.994808
ActDerm	propafenone	-0.133747	0.281133	0.994808
ActDerm	deferoxamine	-0.134015	0.279615	0.994808
ActDerm	valproic acid	-0.134158	0.278808	0.994808
ActDerm	perhexiline	-0.134393	0.277479	0.994808
ActDerm	amodiaquine	-0.134666	0.275927	0.994808
ActDerm	geldanamycin	-0.135222	0.272769	0.994808
ActDerm	clozapine	-0.135366	0.271955	0.994808
ActDerm	estrone	-0.135469	0.271369	0.994808
ActDerm	sisomicin	-0.135937	0.268703	0.994808
ActDerm	rottlerin	-0.136275	0.266774	0.994808
ActDerm	Prestwick-1080	-0.136277	0.266765	0.994808
ActDerm	diphenylpyraline	-0.136531	0.265311	0.994808
ActDerm	caffeic acid	-0.136627	0.264766	0.994808
ActDerm	carmustine	-0.136641	0.264686	0.994808
ActDerm	eucatropine	-0.137034	0.262439	0.994808
ActDerm	chlorprothixene	-0.137118	0.261963	0.994808
ActDerm	Prestwick-1103	-0.137283	0.261015	0.994808
ActDerm	trichostatin A	-0.137306	0.260888	0.994808
ActDerm	mesalazine	-0.137318	0.260816	0.994808
ActDerm	primidone	-0.13733	0.260747	0.994808
ActDerm	metitepine	-0.137368	0.260531	0.994808
ActDerm	prochlorperazine	-0.137382	0.260449	0.994808
ActDerm	ricinine	-0.137631	0.259028	0.994808
ActDerm	dizocilpine	-0.137968	0.257098	0.994808
ActDerm	ouabain	-0.138163	0.25598	0.994808
ActDerm	ciclosporin	-0.138193	0.255811	0.994808
ActDerm	homatropine	-0.138282	0.2553	0.994808
ActDerm	dicloxacillin	-0.138394	0.25466	0.994808
ActDerm	oxybutynin	-0.138653	0.253175	0.994808
ActDerm	fludrocortisone	-0.138854	0.252027	0.994808
ActDerm	benfotiamine	-0.138894	0.251793	0.994808
ActDerm	propofol	-0.138962	0.251407	0.994808
ActDerm	pempidine	-0.13909	0.250674	0.994808
ActDerm	5140203	-0.14027	0.243915	0.994808
ActDerm	protriptyline	-0.140419	0.243061	0.994808
ActDerm	mephenytoin	-0.140744	0.241198	0.994808
ActDerm	acetohexamide	-0.140889	0.240368	0.994808
ActDerm	pyridoxine	-0.141038	0.239516	0.994808
ActDerm	betazole	-0.141062	0.239377	0.994808
ActDerm	raloxifene	-0.141398	0.237456	0.994808
ActDerm	dobutamine	-0.141849	0.234878	0.994808
ActDerm	thioridazine	-0.142145	0.233184	0.994808
ActDerm	glimepiride	-0.142161	0.233094	0.994808
ActDerm	amiodarone	-0.142232	0.232687	0.994808
ActDerm	thiamazole	-0.142277	0.232428	0.994808
ActDerm	dienestrol	-0.142348	0.232025	0.994808
ActDerm	phenylpropanolamine	-0.142524	0.231018	0.994808
ActDerm	glibenclamide	-0.142537	0.230946	0.994808
ActDerm	monorden	-0.143211	0.227102	0.994808
ActDerm	canrenoic acid	-0.143255	0.226851	0.994808
ActDerm	paroxetine	-0.143438	0.225809	0.994808
ActDerm	tomatidine	-0.143562	0.225105	0.994808
ActDerm	vincamine	-0.144015	0.222527	0.994808
ActDerm	strophanthidin	-0.144112	0.221976	0.994808
ActDerm	butamben	-0.144182	0.221579	0.994808
ActDerm	MK-886	-0.144235	0.221278	0.994808
ActDerm	fluspirilene	-0.144501	0.219768	0.994808
ActDerm	2,6-dimethylpiperidine	-0.144722	0.218519	0.994808
ActDerm	vinpocetine	-0.144801	0.218071	0.994808
ActDerm	butirosin	-0.144962	0.217158	0.994808
ActDerm	propidium iodide	-0.145415	0.214599	0.994808
ActDerm	15-delta prostaglandin J2	-0.145582	0.213653	0.994808
ActDerm	pepstatin	-0.145702	0.212978	0.994808
ActDerm	levobunolol	-0.14576	0.212654	0.994808
ActDerm	rosiglitazone	-0.145947	0.211599	0.994808
ActDerm	amiloride	-0.145979	0.211416	0.994808
ActDerm	SB-202190	-0.14606	0.210964	0.994808
ActDerm	methylprednisolone	-0.146503	0.208472	0.994808
ActDerm	naltrexone	-0.146591	0.207976	0.994808
ActDerm	diethylcarbamazine	-0.146787	0.206879	0.994808
ActDerm	piribedil	-0.146793	0.206844	0.994808
ActDerm	nisoxetine	-0.146897	0.206264	0.994808
ActDerm	methacholine chloride	-0.147148	0.204857	0.994808
ActDerm	bromperidol	-0.147419	0.203343	0.994808
ActDerm	C-75	-0.147527	0.202743	0.994808
ActDerm	nocodazole	-0.147752	0.201488	0.994808
ActDerm	bemegride	-0.148064	0.199754	0.994808
ActDerm	azaperone	-0.148416	0.197798	0.994808
ActDerm	dicoumarol	-0.148785	0.195757	0.994808
ActDerm	ionomycin	-0.149389	0.192427	0.994808
ActDerm	acetazolamide	-0.149428	0.192211	0.994808
ActDerm	nizatidine	-0.149616	0.191176	0.994808
ActDerm	amylocaine	-0.149869	0.189791	0.994808
ActDerm	digoxigenin	-0.150338	0.187225	0.994808
ActDerm	PNU-0230031	-0.150441	0.186663	0.994808
ActDerm	pirinixic acid	-0.150537	0.186141	0.994808
ActDerm	benzathine benzylpenicillin	-0.150604	0.185779	0.994808
ActDerm	terfenadine	-0.150957	0.183859	0.994808
ActDerm	sulfafurazole	-0.151198	0.182551	0.994808
ActDerm	PHA-00851261E	-0.151383	0.181554	0.994808
ActDerm	methylbenzethonium chloride	-0.151893	0.178808	0.994808
ActDerm	yohimbine	-0.152019	0.178127	0.994808
ActDerm	allantoin	-0.153084	0.172446	0.994808
ActDerm	pargyline	-0.153389	0.170831	0.994808
ActDerm	digoxin	-0.15339	0.170824	0.994808
ActDerm	primaquine	-0.153423	0.170652	0.994808
ActDerm	alpha-yohimbine	-0.15344	0.170563	0.994808
ActDerm	monocrotaline	-0.153803	0.16865	0.994808
ActDerm	vorinostat	-0.153953	0.167862	0.994808
ActDerm	thiocolchicoside	-0.154237	0.166373	0.994808
ActDerm	raubasine	-0.154365	0.1657	0.994808
ActDerm	niclosamide	-0.154656	0.164185	0.994808
ActDerm	piracetam	-0.154725	0.163826	0.994808
ActDerm	flavoxate	-0.15485	0.163175	0.994808
ActDerm	bromocriptine	-0.154903	0.162902	0.994808
ActDerm	dexpanthenol	-0.15529	0.160896	0.994808
ActDerm	phenanthridinone	-0.155405	0.160305	0.994808
ActDerm	phenoxybenzamine	-0.155513	0.159746	0.994808
ActDerm	enoxacin	-0.155618	0.159208	0.994808
ActDerm	imipramine	-0.155734	0.158614	0.994808
ActDerm	chloropyramine	-0.155854	0.157997	0.994808
ActDerm	daunorubicin	-0.156537	0.154513	0.994808
ActDerm	carteolol	-0.157015	0.152098	0.994808
ActDerm	nicardipine	-0.157195	0.15119	0.994808
ActDerm	hexestrol	-0.157341	0.150454	0.994808
ActDerm	budesonide	-0.157362	0.150351	0.994808
ActDerm	diltiazem	-0.157402	0.150153	0.994808
ActDerm	co-dergocrine mesilate	-0.157563	0.149344	0.994808
ActDerm	hydroflumethiazide	-0.157704	0.148639	0.994808
ActDerm	sulfapyridine	-0.157845	0.147937	0.994808
ActDerm	talampicillin	-0.158086	0.146741	0.994808
ActDerm	domperidone	-0.158752	0.143453	0.994808
ActDerm	phentolamine	-0.158928	0.14259	0.994808
ActDerm	procyclidine	-0.160359	0.135671	0.994808
ActDerm	nadolol	-0.160537	0.134824	0.994808
ActDerm	pridinol	-0.160611	0.134473	0.994808
ActDerm	cytisine	-0.160622	0.13442	0.994808
ActDerm	boldine	-0.160697	0.134064	0.994808
ActDerm	alverine	-0.161195	0.13171	0.994808
ActDerm	calcium pantothenate	-0.161528	0.130148	0.994808
ActDerm	ebselen	-0.161582	0.129893	0.994808
ActDerm	anabasine	-0.161652	0.129568	0.994808
ActDerm	anisomycin	-0.162043	0.127749	0.994808
ActDerm	bromopride	-0.162226	0.1269	0.994808
ActDerm	AG-028671	-0.163271	0.122127	0.994808
ActDerm	sulfadiazine	-0.163362	0.121712	0.994808
ActDerm	dinoprost	-0.163502	0.121083	0.994808
ActDerm	alexidine	-0.163711	0.120144	0.994808
ActDerm	metronidazole	-0.163801	0.11974	0.994808
ActDerm	telenzepine	-0.164302	0.117508	0.994808
ActDerm	cefadroxil	-0.164752	0.115525	0.994808
ActDerm	mimosine	-0.164778	0.115411	0.994808
ActDerm	vanoxerine	-0.165123	0.1139	0.994808
ActDerm	chlorogenic acid	-0.165449	0.112486	0.994808
ActDerm	harmine	-0.165763	0.111135	0.994808
ActDerm	AG-012559	-0.165838	0.110813	0.994808
ActDerm	PHA-00665752	-0.166173	0.109382	0.994808
ActDerm	harman	-0.166437	0.108263	0.994808
ActDerm	dihydrostreptomycin	-0.167196	0.105078	0.994808
ActDerm	ampicillin	-0.167321	0.104557	0.994808
ActDerm	clobetasol	-0.168108	0.101328	0.994808
ActDerm	promethazine	-0.16825	0.100747	0.994808
ActDerm	profenamine	-0.168449	0.0999436	0.994808
ActDerm	harmol	-0.168936	0.0979915	0.994808
ActDerm	guanethidine	-0.16953	0.0956376	0.994808
ActDerm	5162773	-0.170016	0.093738	0.994808
ActDerm	cyproheptadine	-0.170229	0.0929165	0.994808
ActDerm	1,4-chrysenequinone	-0.170523	0.0917852	0.994808
ActDerm	terazosin	-0.170831	0.090607	0.994808
ActDerm	albendazole	-0.171098	0.0895964	0.994808
ActDerm	milrinone	-0.171139	0.089441	0.994808
ActDerm	clomipramine	-0.171276	0.0889281	0.994808
ActDerm	luteolin	-0.171685	0.0873975	0.994808
ActDerm	tetracaine	-0.173132	0.082126	0.994808
ActDerm	5151277	-0.173177	0.0819657	0.994808
ActDerm	molsidomine	-0.173732	0.0800033	0.994808
ActDerm	CP-645525-01	-0.173867	0.0795309	0.994808
ActDerm	benzamil	-0.174918	0.0759087	0.994808
ActDerm	dyclonine	-0.175598	0.0736253	0.994808
ActDerm	pyrvinium	-0.175734	0.0731757	0.994808
ActDerm	dimenhydrinate	-0.176141	0.0718388	0.994808
ActDerm	dinoprostone	-0.177257	0.0682522	0.994808
ActDerm	rofecoxib	-0.177381	0.0678623	0.994808
ActDerm	5224221	-0.177693	0.0668848	0.994808
ActDerm	spiramycin	-0.177788	0.0665883	0.994808
ActDerm	HC toxin	-0.178172	0.0654037	0.994808
ActDerm	Prestwick-685	-0.178726	0.063722	0.994808
ActDerm	zuclopenthixol	-0.178771	0.0635854	0.994808
ActDerm	tiletamine	-0.179355	0.0618457	0.994808
ActDerm	5109870	-0.179656	0.0609637	0.994808
ActDerm	butoconazole	-0.180384	0.0588631	0.994808
ActDerm	clofazimine	-0.182428	0.0532449	0.994808
ActDerm	cinchonine	-0.183395	0.0507249	0.994808
ActDerm	flurbiprofen	-0.183526	0.0503897	0.994808
ActDerm	lysergol	-0.183804	0.049684	0.994808
ActDerm	sulfadimidine	-0.18384	0.0495943	0.994808
ActDerm	miconazole	-0.183937	0.0493511	0.994808
ActDerm	isoconazole	-0.184656	0.0475691	0.994808
ActDerm	0317956-0000	-0.184675	0.0475243	0.994808
ActDerm	oxybuprocaine	-0.185407	0.0457614	0.994808
ActDerm	rifabutin	-0.185715	0.0450337	0.994808
ActDerm	griseofulvin	-0.185821	0.0447867	0.994808
ActDerm	pimethixene	-0.187152	0.0417568	0.994808
ActDerm	rotenone	-0.187414	0.0411796	0.994808
ActDerm	irinotecan	-0.188125	0.0396402	0.994808
ActDerm	cloperastine	-0.188548	0.038746	0.994808
ActDerm	withaferin A	-0.1886	0.0386374	0.994808
ActDerm	halofantrine	-0.189648	0.0364937	0.994808
ActDerm	mefloquine	-0.189819	0.0361517	0.994808
ActDerm	gliquidone	-0.189985	0.0358238	0.994808
ActDerm	hydroquinine	-0.192256	0.0315528	0.994808
ActDerm	0198306-0000	-0.192741	0.0306943	0.994808
ActDerm	sulfachlorpyridazine	-0.196915	0.0240392	0.994808
ActDerm	cinchocaine	-0.198818	0.0214151	0.966631
ActDerm	alcuronium chloride	-0.201307	0.0183374	0.887117
ActDerm	mepyramine	-0.201607	0.0179915	0.887117
ActDerm	terconazole	-0.201623	0.0179743	0.887117
ActDerm	puromycin	-0.202076	0.0174626	0.887117
ActDerm	STOCK1N-35874	-0.203552	0.0158803	0.887117
ActDerm	benzonatate	-0.204051	0.0153737	0.887117
ActDerm	phenyl biguanide	-0.206674	0.0129219	0.887117
ActDerm	quipazine	-0.20882	0.0111687	0.812215
ActDerm	dilazep	-0.209919	0.0103505	0.796986
ActDerm	CP-690334-01	-0.21137	0.00934932	0.764891
ActDerm	6-bromoindirubin-3-oxime	-0.212522	0.00861414	0.751727
ActDerm	lomustine	-0.213682	0.00792418	0.740911
ActDerm	S-propranolol	-0.214722	0.00734643	0.739729
ActDerm	ethotoin	-0.214964	0.00721744	0.739729
ActDerm	flecainide	-0.215982	0.00669545	0.739729
ActDerm	alfaxalone	-0.21833	0.00561478	0.739729
ActDerm	hymecromone	-0.219719	0.00504912	0.739729
ActDerm	scriptaid	-0.224386	0.00349714	0.739729
ActDerm	bethanechol	-0.230728	0.00206739	0.541244
ActDerm	acemetacin	-0.249089	0.000378989	0.165365
ActDerm	thioproperazine	-0.252079	0.000280437	0.165365
ActDerm	PNU-0251126	-0.301463	6.96516e-07	0.00091174
AD	gramine	0.226258	0.000260494	0.340987
AD	niflumic acid	0.201707	0.00293393	0.830912
AD	sirolimus	0.195982	0.00479291	0.830912
AD	5707885	0.195286	0.00507815	0.830912
AD	bisacodyl	0.191584	0.00685845	0.954087
AD	allantoin	0.190605	0.00741167	0.954087
AD	rifabutin	0.188808	0.0085287	0.954087
AD	demecarium bromide	0.188054	0.00903836	0.954087
AD	acetazolamide	0.185925	0.0106226	0.954087
AD	Prestwick-1100	0.185539	0.010933	0.954087
AD	methylergometrine	0.179923	0.0164132	1
AD	carbachol	0.17943	0.0169881	1
AD	kawain	0.179353	0.0170788	1
AD	camptothecin	0.178098	0.0186252	1
AD	etidronic acid	0.174492	0.0237238	1
AD	tetrahydroalstonine	0.174178	0.0242179	1
AD	prenylamine	0.173882	0.0246901	1
AD	tiaprofenic acid	0.173011	0.0261238	1
AD	betaxolol	0.172856	0.0263853	1
AD	oligomycin	0.171159	0.0293955	1
AD	5109870	0.170109	0.0313911	1
AD	hydrastine hydrochloride	0.16933	0.0329398	1
AD	mecamylamine	0.168929	0.0337592	1
AD	fluvastatin	0.167411	0.0370123	1
AD	thiethylperazine	0.167171	0.0375482	1
AD	diphenhydramine	0.16586	0.0405851	1
AD	chloropyramine	0.164953	0.0427923	1
AD	lovastatin	0.164077	0.0450122	1
AD	miconazole	0.162928	0.0480556	1
AD	corticosterone	0.162276	0.04985	1
AD	norcyclobenzaprine	0.160622	0.0546269	1
AD	doxepin	0.160465	0.0550989	1
AD	exemestane	0.160235	0.0557944	1
AD	wortmannin	0.158841	0.0601449	1
AD	mitoxantrone	0.157934	0.0631042	1
AD	lobelanidine	0.157927	0.0631278	1
AD	moroxydine	0.157205	0.0655576	1
AD	withaferin A	0.156318	0.068637	1
AD	budesonide	0.15627	0.0688068	1
AD	hydroquinine	0.156172	0.0691531	1
AD	deferoxamine	0.155246	0.0724941	1
AD	meglumine	0.154625	0.0747939	1
AD	staurosporine	0.154445	0.0754721	1
AD	theobromine	0.153786	0.0779878	1
AD	iopromide	0.153411	0.0794413	1
AD	hexylcaine	0.152749	0.0820569	1
AD	suprofen	0.152119	0.0846025	1
AD	econazole	0.151603	0.0867262	1
AD	terguride	0.148917	0.0983544	1
AD	chlorpropamide	0.14854	0.100062	1
AD	beclometasone	0.148229	0.101487	1
AD	1,5-isoquinolinediol	0.147306	0.105789	1
AD	clemizole	0.147247	0.106071	1
AD	felodipine	0.145962	0.112261	1
AD	debrisoquine	0.145575	0.114169	1
AD	thiamine	0.145033	0.116874	1
AD	5155877	0.144864	0.117723	1
AD	troglitazone	0.144062	0.121812	1
AD	vanoxerine	0.142697	0.12897	1
AD	nitrendipine	0.142591	0.129531	1
AD	mycophenolic acid	0.141628	0.134739	1
AD	bicuculline	0.140407	0.141504	1
AD	oxybuprocaine	0.140117	0.143135	1
AD	fisetin	0.140009	0.143746	1
AD	dilazep	0.139727	0.14535	1
AD	zalcitabine	0.139474	0.146793	1
AD	dimenhydrinate	0.139305	0.147765	1
AD	fenofibrate	0.139252	0.148073	1
AD	risperidone	0.138681	0.151377	1
AD	saquinavir	0.138502	0.152421	1
AD	5255229	0.138386	0.1531	1
AD	naftidrofuryl	0.13838	0.153139	1
AD	syrosingopine	0.138111	0.154714	1
AD	CP-690334-01	0.137487	0.158414	1
AD	lincomycin	0.135835	0.16842	1
AD	etynodiol	0.135414	0.171015	1
AD	spironolactone	0.13497	0.173776	1
AD	methanthelinium bromide	0.134924	0.174066	1
AD	ambroxol	0.134815	0.174744	1
AD	dyclonine	0.134432	0.177149	1
AD	0175029-0000	0.134401	0.177342	1
AD	brompheniramine	0.133803	0.181131	1
AD	dizocilpine	0.133727	0.181615	1
AD	diethylcarbamazine	0.133717	0.181677	1
AD	carisoprodol	0.133653	0.182083	1
AD	felbinac	0.133593	0.182465	1
AD	acetylsalicylsalicylic acid	0.133532	0.182856	1
AD	prednisolone	0.133127	0.18545	1
AD	amikacin	0.133035	0.186042	1
AD	doxorubicin	0.132879	0.18705	1
AD	nafcillin	0.132508	0.189451	1
AD	xamoterol	0.1325	0.189502	1
AD	minoxidil	0.132276	0.190957	1
AD	tolbutamide	0.132131	0.191901	1
AD	loperamide	0.131967	0.192971	1
AD	oxybutynin	0.131834	0.193841	1
AD	idoxuridine	0.130651	0.201649	1
AD	W-13	0.130644	0.201697	1
AD	atractyloside	0.129953	0.206316	1
AD	desipramine	0.129436	0.209795	1
AD	tacrine	0.129305	0.210683	1
AD	splitomicin	0.129032	0.212531	1
AD	diprophylline	0.128682	0.214908	1
AD	flufenamic acid	0.128503	0.216128	1
AD	pimethixene	0.128161	0.218469	1
AD	nifenazone	0.126268	0.231561	1
AD	sulfaquinoxaline	0.126182	0.232157	1
AD	nortriptyline	0.126177	0.232193	1
AD	mercaptopurine	0.126168	0.232254	1
AD	AG-012559	0.125799	0.234839	1
AD	Trolox C	0.125692	0.235588	1
AD	cefepime	0.125236	0.238787	1
AD	solasodine	0.124529	0.243775	1
AD	natamycin	0.124387	0.244784	1
AD	5211181	0.123802	0.248936	1
AD	proadifen	0.123515	0.250973	1
AD	azacitidine	0.123227	0.253029	1
AD	5253409	0.12297	0.254866	1
AD	nifurtimox	0.122727	0.256601	1
AD	pyrimethamine	0.121926	0.262347	1
AD	chenodeoxycholic acid	0.121594	0.264732	1
AD	cortisone	0.121481	0.265545	1
AD	AH-23848	0.121093	0.268339	1
AD	monastrol	0.121092	0.268352	1
AD	octopamine	0.120903	0.26971	1
AD	benzthiazide	0.120618	0.271774	1
AD	diflorasone	0.120278	0.274232	1
AD	alfadolone	0.120165	0.275048	1
AD	nialamide	0.119912	0.276876	1
AD	zaprinast	0.119851	0.277319	1
AD	flucytosine	0.119589	0.279221	1
AD	isopropamide iodide	0.119413	0.280494	1
AD	hesperidin	0.119321	0.281161	1
AD	dihydroergotamine	0.118781	0.285079	1
AD	phenyl biguanide	0.118775	0.285126	1
AD	guaifenesin	0.11802	0.290608	1
AD	harman	0.11796	0.291043	1
AD	cinchonine	0.117933	0.291244	1
AD	4,5-dianilinophthalimide	0.117648	0.293313	1
AD	harpagoside	0.117459	0.294689	1
AD	(-)-catechin	0.117439	0.294832	1
AD	U0125	0.116987	0.298121	1
AD	cyclobenzaprine	0.116883	0.298879	1
AD	prazosin	0.116686	0.300312	1
AD	alexidine	0.116598	0.300954	1
AD	mometasone	0.115909	0.305963	1
AD	alclometasone	0.114873	0.313497	1
AD	eticlopride	0.114735	0.314497	1
AD	tinidazole	0.114548	0.315858	1
AD	H-89	0.114256	0.317976	1
AD	nicardipine	0.114253	0.317997	1
AD	hydralazine	0.113418	0.324047	1
AD	nefopam	0.113219	0.325489	1
AD	tacrolimus	0.113065	0.326598	1
AD	sulfadiazine	0.112974	0.327258	1
AD	hexetidine	0.11294	0.327503	1
AD	levcycloserine	0.112851	0.328144	1
AD	cotinine	0.112736	0.328975	1
AD	josamycin	0.112528	0.330477	1
AD	levobunolol	0.112436	0.33114	1
AD	2-deoxy-D-glucose	0.111787	0.335815	1
AD	quipazine	0.111692	0.336504	1
AD	tyrphostin AG-825	0.111556	0.337476	1
AD	hymecromone	0.111213	0.339942	1
AD	clozapine	0.111158	0.340333	1
AD	TTNPB	0.111117	0.340628	1
AD	Prestwick-864	0.110926	0.342	1
AD	N-phenylanthranilic acid	0.110856	0.342503	1
AD	amitriptyline	0.110776	0.343071	1
AD	Prestwick-981	0.110632	0.344106	1
AD	5149715	0.110482	0.345175	1
AD	gefitinib	0.110429	0.345554	1
AD	astemizole	0.110426	0.345578	1
AD	homochlorcyclizine	0.110403	0.345743	1
AD	celecoxib	0.110022	0.348455	1
AD	HC toxin	0.109705	0.350716	1
AD	IC-86621	0.109434	0.352636	1
AD	GW-8510	0.109373	0.353072	1
AD	cefotiam	0.108983	0.355838	1
AD	AG-028671	0.107784	0.364286	1
AD	profenamine	0.107744	0.364562	1
AD	irinotecan	0.107542	0.365975	1
AD	clotrimazole	0.106718	0.371725	1
AD	melatonin	0.106711	0.371772	1
AD	clorgiline	0.106702	0.371835	1
AD	pentetic acid	0.106114	0.375908	1
AD	calycanthine	0.105606	0.379404	1
AD	streptozocin	0.105202	0.382178	1
AD	metixene	0.105008	0.383506	1
AD	prasterone	0.104399	0.38765	1
AD	lumicolchicine	0.104109	0.389615	1
AD	lomustine	0.103663	0.392622	1
AD	lactobionic acid	0.103527	0.393531	1
AD	5279552	0.103153	0.396037	1
AD	morantel	0.102972	0.397245	1
AD	tetramisole	0.102779	0.398536	1
AD	tiratricol	0.102693	0.399105	1
AD	ciclosporin	0.102284	0.401815	1
AD	methotrexate	0.102156	0.402663	1
AD	tridihexethyl	0.10204	0.403422	1
AD	tiletamine	0.102028	0.403505	1
AD	securinine	0.101962	0.40394	1
AD	5230742	0.101879	0.404484	1
AD	lycorine	0.10184	0.404741	1
AD	indoprofen	0.101468	0.407177	1
AD	netilmicin	0.101215	0.408829	1
AD	copper sulfate	0.100544	0.41318	1
AD	benzydamine	0.100392	0.414156	1
AD	buspirone	0.100322	0.414606	1
AD	ellipticine	0.0994889	0.419929	1
AD	N-acetyl-L-leucine	0.0983306	0.427213	1
AD	bepridil	0.0983001	0.427402	1
AD	betazole	0.098118	0.428534	1
AD	cyproheptadine	0.0973973	0.43298	1
AD	thioridazine	0.0965699	0.438013	1
AD	trichlormethiazide	0.0965086	0.438383	1
AD	merbromin	0.0962465	0.439961	1
AD	chlortalidone	0.0960342	0.441233	1
AD	fursultiamine	0.095966	0.44164	1
AD	betulin	0.0959579	0.441688	1
AD	NU-1025	0.0958362	0.442414	1
AD	blebbistatin	0.0952193	0.446067	1
AD	ozagrel	0.0952012	0.446174	1
AD	scriptaid	0.0951079	0.446722	1
AD	baclofen	0.094881	0.448052	1
AD	yohimbine	0.0944287	0.450685	1
AD	perphenazine	0.0937445	0.454622	1
AD	mestranol	0.0937384	0.454657	1
AD	spiradoline	0.0937252	0.454733	1
AD	canrenoic acid	0.0935755	0.455586	1
AD	santonin	0.092921	0.459288	1
AD	novobiocin	0.0918621	0.465167	1
AD	pararosaniline	0.0916822	0.466152	1
AD	fluphenazine	0.0913935	0.467725	1
AD	oxamic acid	0.0913546	0.467936	1
AD	atropine	0.0910812	0.469415	1
AD	alpha-ergocryptine	0.0904458	0.472815	1
AD	ethionamide	0.0901214	0.474532	1
AD	perhexiline	0.0899962	0.475192	1
AD	methyldopate	0.0885615	0.482604	1
AD	quinostatin	0.0879751	0.48556	1
AD	lithocholic acid	0.0877731	0.486568	1
AD	fasudil	0.0874896	0.487974	1
AD	lomefloxacin	0.0874546	0.488146	1
AD	pentamidine	0.0869294	0.490722	1
AD	trihexyphenidyl	0.0865794	0.492419	1
AD	PHA-00745360	0.086108	0.494679	1
AD	aceclofenac	0.085237	0.498783	1
AD	N-acetyl-L-aspartic acid	0.0838202	0.505253	1
AD	betahistine	0.0836588	0.505974	1
AD	spiramycin	0.0835971	0.506249	1
AD	gelsemine	0.0830671	0.50859	1
AD	praziquantel	0.0829115	0.50927	1
AD	haloperidol	0.0828868	0.509378	1
AD	ketoconazole	0.0808554	0.517985	1
AD	capsaicin	0.0808508	0.518004	1
AD	piperidolate	0.0801852	0.520715	1
AD	imipenem	0.0789868	0.525464	1
AD	mebeverine	0.0787311	0.526455	1
AD	dorzolamide	0.078635	0.526826	1
AD	0179445-0000	0.0785796	0.527039	1
AD	trifluoperazine	0.0777756	0.530094	1
AD	neostigmine bromide	0.0775726	0.530853	1
AD	naproxen	0.0775375	0.530984	1
AD	phenanthridinone	0.0770861	0.532656	1
AD	metrizamide	0.0767208	0.533992	1
AD	gallamine triethiodide	0.0766898	0.534105	1
AD	enoxacin	0.0757257	0.537559	1
AD	dexpropranolol	0.072206	0.54937	1
AD	procarbazine	0.0715972	0.551295	1
AD	ethaverine	0.0714337	0.551807	1
AD	halcinonide	0.0701035	0.555888	1
AD	tranylcypromine	0.0696199	0.557336	1
AD	metrifonate	0.0694876	0.55773	1
AD	flavoxate	0.0691122	0.558839	1
AD	cetirizine	0.0687491	0.559902	1
AD	etodolac	0.0686077	0.560314	1
AD	nipecotic acid	0.0678217	0.562578	1
AD	tonzonium bromide	0.0676522	0.563061	1
AD	ursolic acid	0.0670031	0.564894	1
AD	pronetalol	0.0667613	0.565571	1
AD	ribostamycin	0.0652274	0.569794	1
AD	5286656	0.0642722	0.572369	1
AD	midodrine	0.0637945	0.573644	1
AD	nimodipine	0.0636679	0.573981	1
AD	nalbuphine	0.0636099	0.574135	1
AD	roxarsone	0.0633137	0.57492	1
AD	sulfafurazole	0.0632645	0.57505	1
AD	cycloserine	0.0632257	0.575153	1
AD	thioguanosine	0.0622815	0.577638	1
AD	acemetacin	0.0608023	0.581498	1
AD	phthalylsulfathiazole	0.060038	0.583484	1
AD	benperidol	0.0597787	0.584158	1
AD	meropenem	0.059701	0.58436	1
AD	Prestwick-689	0.0593666	0.58523	1
AD	nalidixic acid	0.0591964	0.585672	1
AD	proxymetacaine	0.0582503	0.588139	1
AD	metaraminol	0.0577956	0.58933	1
AD	tioguanine	0.0575604	0.589948	1
AD	sulfinpyrazone	0.0574114	0.59034	1
AD	zomepirac	0.0573206	0.590579	1
AD	dehydrocholic acid	0.0572067	0.590879	1
AD	fludroxycortide	0.0565576	0.592598	1
AD	isoniazid	0.0559848	0.594127	1
AD	alcuronium chloride	0.0559312	0.59427	1
AD	carcinine	0.0557467	0.594766	1
AD	piromidic acid	0.055585	0.595201	1
AD	scopolamine N-oxide	0.055166	0.596335	1
AD	chloramphenicol	0.052962	0.602462	1
AD	ricinine	0.05171	0.606094	1
AD	pentolonium	0.0511703	0.607701	1
AD	flunisolide	0.0507009	0.60912	1
AD	Y-27632	0.05068	0.609184	1
AD	hecogenin	0.0503737	0.610122	1
AD	ivermectin	0.050355	0.61018	1
AD	chlorhexidine	0.0501377	0.610852	1
AD	iobenguane	0.0499755	0.611357	1
AD	5666823	0.0499622	0.611399	1
AD	dirithromycin	0.049796	0.611919	1
AD	Prestwick-1080	0.0493986	0.613177	1
AD	pimozide	0.0493744	0.613254	1
AD	amoxapine	0.0493199	0.613428	1
AD	seneciphylline	0.0491746	0.613893	1
AD	bretylium tosilate	0.0488107	0.61507	1
AD	azaperone	0.0487421	0.615294	1
AD	piroxicam	0.0486473	0.615604	1
AD	eucatropine	0.0484062	0.616397	1
AD	ethotoin	0.0483638	0.616537	1
AD	cytisine	0.0479888	0.617788	1
AD	dosulepin	0.0469316	0.621415	1
AD	dopamine	0.0464061	0.623277	1
AD	atovaquone	0.0462299	0.62391	1
AD	aztreonam	0.045847	0.625303	1
AD	metyrapone	0.0457723	0.625577	1
AD	Prestwick-559	0.0455724	0.626316	1
AD	imipramine	0.0452676	0.627454	1
AD	lymecycline	0.0452329	0.627585	1
AD	3-aminobenzamide	0.0449097	0.62881	1
AD	lisinopril	0.0446105	0.62996	1
AD	dydrogesterone	0.0445296	0.630274	1
AD	10-methoxyharmalan	0.0444037	0.630764	1
AD	levamisole	0.044363	0.630923	1
AD	flunarizine	0.0439186	0.632679	1
AD	latamoxef	0.0432971	0.635194	1
AD	0297417-0002B	0.0429632	0.636575	1
AD	fluorometholone	0.0426303	0.637972	1
AD	aminocaproic acid	0.0424412	0.638776	1
AD	altretamine	0.0422357	0.639656	1
AD	Prestwick-860	0.0422123	0.639758	1
AD	gabexate	0.0419808	0.640761	1
AD	raloxifene	0.0418636	0.641273	1
AD	butoconazole	0.0415285	0.642753	1
AD	amiprilose	0.0415205	0.642789	1
AD	NS-398	0.0413675	0.643473	1
AD	propafenone	0.0413116	0.643724	1
AD	Prestwick-857	0.0408549	0.645799	1
AD	trifluridine	0.0406889	0.646564	1
AD	clofibrate	0.0406765	0.646621	1
AD	triprolidine	0.0406287	0.646843	1
AD	dimethyloxalylglycine	0.0405883	0.64703	1
AD	cefuroxime	0.0405578	0.647172	1
AD	iopanoic acid	0.0405006	0.647439	1
AD	indapamide	0.0404767	0.64755	1
AD	(-)-atenolol	0.0403759	0.648023	1
AD	monensin	0.0403657	0.648071	1
AD	mifepristone	0.0400914	0.649367	1
AD	PF-00539758-00	0.039943	0.650076	1
AD	etofenamate	0.0399427	0.650078	1
AD	sulfanilamide	0.0396289	0.651592	1
AD	dihydrostreptomycin	0.039589	0.651786	1
AD	pyrantel	0.0394969	0.652236	1
AD	fusaric acid	0.0393627	0.652894	1
AD	mephenytoin	0.0391575	0.653909	1
AD	tanespimycin	0.0391374	0.654009	1
AD	difenidol	0.0390197	0.654596	1
AD	R-atenolol	0.0389069	0.655162	1
AD	tiapride	0.0388646	0.655375	1
AD	suxibuzone	0.0388544	0.655426	1
AD	sulfabenzamide	0.0386739	0.65634	1
AD	calcium pantothenate	0.0386536	0.656443	1
AD	dextromethorphan	0.0382836	0.658342	1
AD	amantadine	0.0381497	0.659037	1
AD	antimycin A	0.0379489	0.660088	1
AD	isotretinoin	0.0376898	0.661458	1
AD	citiolone	0.0373516	0.663272	1
AD	palmatine	0.0372821	0.663648	1
AD	dihydroergocristine	0.037255	0.663795	1
AD	riluzole	0.0370115	0.665124	1
AD	sulfametoxydiazine	0.0370091	0.665137	1
AD	butacaine	0.0369417	0.665508	1
AD	levonorgestrel	0.0369011	0.665731	1
AD	promazine	0.0366892	0.666906	1
AD	benzylpenicillin	0.0365623	0.667616	1
AD	DL-thiorphan	0.0365088	0.667916	1
AD	sulfasalazine	0.0363061	0.66906	1
AD	stachydrine	0.0361882	0.66973	1
AD	apramycin	0.0359586	0.671046	1
AD	disulfiram	0.0359138	0.671304	1
AD	adrenosterone	0.0354944	0.673749	1
AD	benfotiamine	0.0353787	0.674431	1
AD	clidinium bromide	0.0353378	0.674673	1
AD	spiperone	0.0348561	0.677558	1
AD	3-nitropropionic acid	0.0348348	0.677687	1
AD	benzocaine	0.0348265	0.677737	1
AD	glafenine	0.0347849	0.67799	1
AD	PHA-00851261E	0.0347788	0.678027	1
AD	loracarbef	0.0345669	0.679321	1
AD	torasemide	0.0344658	0.679942	1
AD	methylbenzethonium chloride	0.0344157	0.680251	1
AD	bendroflumethiazide	0.0340416	0.68258	1
AD	hydrochlorothiazide	0.0336185	0.685262	1
AD	thapsigargin	0.0335075	0.685974	1
AD	alimemazine	0.0334514	0.686335	1
AD	chlorpromazine	0.0334121	0.686588	1
AD	hydroxyzine	0.0332903	0.687376	1
AD	tolfenamic acid	0.0331972	0.687982	1
AD	cefmetazole	0.0323045	0.693912	1
AD	ifenprodil	0.0320707	0.695503	1
AD	tobramycin	0.0320207	0.695845	1
AD	etomidate	0.0320137	0.695893	1
AD	protriptyline	0.0317476	0.697728	1
AD	isocorydine	0.0316806	0.698193	1
AD	prilocaine	0.0314039	0.700128	1
AD	dequalinium chloride	0.0309631	0.703258	1
AD	zidovudine	0.0308941	0.703753	1
AD	cefotetan	0.0308772	0.703875	1
AD	hyoscyamine	0.0304983	0.70662	1
AD	oxaprozin	0.0304236	0.707167	1
AD	phenylpropanolamine	0.0302755	0.708256	1
AD	albendazole	0.0302097	0.708741	1
AD	hydroflumethiazide	0.0295848	0.713418	1
AD	proguanil	0.0295636	0.713578	1
AD	isoxicam	0.029549	0.713689	1
AD	protoveratrine A	0.0294681	0.714305	1
AD	bucladesine	0.0294254	0.71463	1
AD	cantharidin	0.0294235	0.714645	1
AD	6-benzylaminopurine	0.0293548	0.715169	1
AD	CP-320650-01	0.0293503	0.715203	1
AD	chlorphenamine	0.0292957	0.715622	1
AD	fluocinonide	0.0292011	0.716348	1
AD	nisoxetine	0.0291971	0.716379	1
AD	dexamethasone	0.0291351	0.716857	1
AD	diphenylpyraline	0.0289333	0.71842	1
AD	papaverine	0.0284936	0.721869	1
AD	homosalate	0.0284532	0.722189	1
AD	BAS-012416453	0.0282008	0.724199	1
AD	pipenzolate bromide	0.0279832	0.725948	1
AD	mebhydrolin	0.0276467	0.728681	1
AD	butirosin	0.0276098	0.728983	1
AD	etamivan	0.02693	0.734617	1
AD	spaglumic acid	0.0265872	0.737513	1
AD	hexestrol	0.0265652	0.7377	1
AD	phenacetin	0.0264484	0.738696	1
AD	naltrexone	0.0262704	0.740222	1
AD	fenspiride	0.0259252	0.743208	1
AD	Prestwick-674	0.0256287	0.745804	1
AD	Prestwick-984	0.0255902	0.746142	1
AD	etanidazole	0.0255002	0.746937	1
AD	HNMPA-(AM)3	0.0254885	0.74704	1
AD	flupentixol	0.0254097	0.747738	1
AD	levopropoxyphene	0.0251434	0.75011	1
AD	midecamycin	0.0251124	0.750387	1
AD	Prestwick-972	0.0250969	0.750526	1
AD	azlocillin	0.0250944	0.750549	1
AD	5151277	0.0250082	0.751322	1
AD	hexamethonium bromide	0.0249457	0.751885	1
AD	tiabendazole	0.0249052	0.75225	1
AD	flurbiprofen	0.0246498	0.754565	1
AD	clomifene	0.024627	0.754773	1
AD	mebendazole	0.0244895	0.756028	1
AD	fenbendazole	0.0244089	0.756766	1
AD	cefixime	0.0241922	0.758762	1
AD	triamterene	0.0239886	0.760651	1
AD	naloxone	0.0239559	0.760955	1
AD	tocainide	0.02384	0.762037	1
AD	butein	0.023778	0.762618	1
AD	drofenine	0.0237775	0.762622	1
AD	ebselen	0.0236373	0.763939	1
AD	chloroquine	0.023579	0.764489	1
AD	pentoxyverine	0.0235769	0.764508	1
AD	5224221	0.0235051	0.765186	1
AD	crotamiton	0.0232144	0.767948	1
AD	delsoline	0.0230297	0.769716	1
AD	norethisterone	0.0230032	0.769971	1
AD	Prestwick-675	0.0229255	0.770718	1
AD	2-aminobenzenesulfonamide	0.0229183	0.770787	1
AD	phenazopyridine	0.0227849	0.772075	1
AD	PF-00875133-00	0.0227053	0.772846	1
AD	ampyrone	0.0225544	0.774313	1
AD	phenindione	0.0225318	0.774534	1
AD	ciprofibrate	0.0221433	0.778346	1
AD	viomycin	0.0220859	0.778913	1
AD	0225151-0000	0.0218939	0.780817	1
AD	rescinnamine	0.0210489	0.789329	1
AD	ondansetron	0.0209531	0.790307	1
AD	pilocarpine	0.0208067	0.791807	1
AD	kanamycin	0.0207335	0.79256	1
AD	ketotifen	0.0204723	0.795259	1
AD	bumetanide	0.0204035	0.795973	1
AD	medrysone	0.0202952	0.797099	1
AD	SB-203580	0.0202267	0.797814	1
AD	hydrocortisone	0.0201961	0.798133	1
AD	meticrane	0.0201225	0.798903	1
AD	5182598	0.0201212	0.798917	1
AD	salsolidin	0.0199878	0.800317	1
AD	pentetrazol	0.0197503	0.802821	1
AD	metampicillin	0.0196644	0.803731	1
AD	promethazine	0.019654	0.803842	1
AD	bromperidol	0.0196026	0.804387	1
AD	aminophylline	0.0195597	0.804843	1
AD	asiaticoside	0.0195537	0.804907	1
AD	mephenesin	0.0193987	0.806559	1
AD	cefalonium	0.0193652	0.806917	1
AD	sulfamethoxazole	0.0193384	0.807204	1
AD	decamethonium bromide	0.0193378	0.80721	1
AD	pirenperone	0.0192334	0.808329	1
AD	meclofenoxate	0.019114	0.809611	1
AD	trimetazidine	0.0189845	0.811007	1
AD	genistein	0.0189382	0.811508	1
AD	clonidine	0.0188743	0.812199	1
AD	vorinostat	0.0188118	0.812876	1
AD	cyclizine	0.0185077	0.816189	1
AD	BW-B70C	0.0184924	0.816355	1
AD	5140203	0.0183954	0.817418	1
AD	depudecin	0.0183876	0.817504	1
AD	trimethoprim	0.0183668	0.817732	1
AD	sulfadimethoxine	0.018335	0.818081	1
AD	nilutamide	0.0182555	0.818955	1
AD	anabasine	0.0182405	0.81912	1
AD	convolamine	0.0179557	0.822266	1
AD	edrophonium chloride	0.0176678	0.825468	1
AD	sisomicin	0.0176543	0.82562	1
AD	physostigmine	0.0174434	0.827981	1
AD	triflusal	0.0173722	0.828781	1
AD	sulfachlorpyridazine	0.0173133	0.829444	1
AD	metergoline	0.0172699	0.829933	1
AD	rofecoxib	0.0172651	0.829986	1
AD	CP-944629	0.0172251	0.830437	1
AD	Prestwick-692	0.0171698	0.831062	1
AD	tubocurarine chloride	0.0171139	0.831695	1
AD	H-7	0.0168904	0.834229	1
AD	benserazide	0.0167865	0.835412	1
AD	oxolamine	0.0166999	0.836401	1
AD	thiostrepton	0.0165332	0.838308	1
AD	phenoxybenzamine	0.0162706	0.841328	1
AD	remoxipride	0.0159831	0.844656	1
AD	nadolol	0.0158387	0.846334	1
AD	metamizole sodium	0.0156567	0.848458	1
AD	piperacetazine	0.0156356	0.848704	1
AD	tranexamic acid	0.0156164	0.848929	1
AD	Prestwick-664	0.0154761	0.850572	1
AD	urapidil	0.0154118	0.851327	1
AD	dexverapamil	0.0153997	0.85147	1
AD	flucloxacillin	0.0153191	0.852418	1
AD	trichostatin A	0.0151921	0.853916	1
AD	beta-escin	0.0151104	0.854881	1
AD	conessine	0.0150877	0.855149	1
AD	dicloxacillin	0.0149855	0.856359	1
AD	metoclopramide	0.0148613	0.857834	1
AD	trapidil	0.0148535	0.857926	1
AD	LY-294002	0.0147899	0.858683	1
AD	ticlopidine	0.0147871	0.858716	1
AD	benzamil	0.0147394	0.859284	1
AD	meptazinol	0.0145984	0.860966	1
AD	rifampicin	0.0145044	0.86209	1
AD	ganciclovir	0.0144869	0.8623	1
AD	bromocriptine	0.0142326	0.865353	1
AD	ticarcillin	0.0140807	0.867183	1
AD	pralidoxime	0.0137096	0.871678	1
AD	erastin	0.0134648	0.874659	1
AD	betamethasone	0.0134317	0.875064	1
AD	deptropine	0.0131	0.879127	1
AD	phensuximide	0.0130519	0.87972	1
AD	cinchonidine	0.012954	0.880925	1
AD	chlormezanone	0.0129525	0.880943	1
AD	PF-00539745-00	0.012476	0.886837	1
AD	vinblastine	0.0124223	0.887504	1
AD	nizatidine	0.012231	0.889886	1
AD	lasalocid	0.0120569	0.89206	1
AD	doxazosin	0.0118405	0.894771	1
AD	artemisinin	0.0116455	0.897222	1
AD	ioxaglic acid	0.0115147	0.89887	1
AD	carteolol	0.0115097	0.898933	1
AD	fulvestrant	0.01134	0.901077	1
AD	procyclidine	0.0112634	0.902045	1
AD	pinacidil	0.0112377	0.902371	1
AD	isoetarine	0.0112119	0.902698	1
AD	propofol	0.011198	0.902874	1
AD	repaglinide	0.0110594	0.904633	1
AD	etofylline	0.0107819	0.908163	1
AD	benzathine benzylpenicillin	0.0104819	0.911995	1
AD	alpha-yohimbine	0.010413	0.912878	1
AD	pipemidic acid	0.0103716	0.913408	1
AD	mevalolactone	0.010107	0.916807	1
AD	tetrandrine	0.0101015	0.916878	1
AD	(+)-isoprenaline	0.0100943	0.916971	1
AD	fendiline	0.00994951	0.918836	1
AD	Prestwick-1082	0.00994587	0.918883	1
AD	equilin	0.00994368	0.918911	1
AD	bufexamac	0.00979165	0.920873	1
AD	sertaconazole	0.00958839	0.923502	1
AD	trioxysalen	0.00949988	0.924649	1
AD	suloctidil	0.00948272	0.924872	1
AD	15(S)-15-methylprostaglandin E2	0.00935158	0.926574	1
AD	guanabenz	0.00928814	0.927398	1
AD	hydrocotarnine	0.00921797	0.928311	1
AD	AR-A014418	0.00921484	0.928352	1
AD	PF-01378883-00	0.00909461	0.929917	1
AD	alsterpaullone	0.00899938	0.931158	1
AD	carbarsone	0.00896765	0.931572	1
AD	desoxycortone	0.00895595	0.931725	1
AD	calmidazolium	0.00888179	0.932693	1
AD	Prestwick-920	0.00873379	0.934628	1
AD	6-azathymine	0.00857281	0.936735	1
AD	ceftazidime	0.00843197	0.938583	1
AD	sulfamonomethoxine	0.00841501	0.938805	1
AD	azacyclonol	0.00835601	0.93958	1
AD	pyrvinium	0.00825389	0.940922	1
AD	reserpine	0.0081199	0.942685	1
AD	S-propranolol	0.0081106	0.942808	1
AD	etamsylate	0.00801843	0.944022	1
AD	liothyronine	0.00798684	0.944438	1
AD	verteporfin	0.00788268	0.945812	1
AD	articaine	0.00773951	0.947703	1
AD	ajmaline	0.00770855	0.948113	1
AD	timolol	0.00752093	0.950595	1
AD	ipratropium bromide	0.00745749	0.951436	1
AD	SC-560	0.00719312	0.954943	1
AD	flecainide	0.00716356	0.955336	1
AD	gemfibrozil	0.00714423	0.955593	1
AD	dapsone	0.00709023	0.956311	1
AD	N-acetylmuramic acid	0.00706676	0.956623	1
AD	mimosine	0.0070065	0.957424	1
AD	8-azaguanine	0.00684314	0.959599	1
AD	2,6-dimethylpiperidine	0.00671137	0.961356	1
AD	vigabatrin	0.0065365	0.963689	1
AD	bezafibrate	0.00647526	0.964507	1
AD	pramocaine	0.00646513	0.964643	1
AD	flutamide	0.00611955	0.969266	1
AD	picrotoxinin	0.00604552	0.970259	1
AD	practolol	0.00590094	0.972197	1
AD	etifenin	0.00585264	0.972845	1
AD	MG-132	0.00583792	0.973043	1
AD	nicergoline	0.00580145	0.973533	1
AD	nordihydroguaiaretic acid	0.00573053	0.974485	1
AD	propantheline bromide	0.00546022	0.978119	1
AD	oxprenolol	0.00541938	0.978668	1
AD	naringenin	0.00522808	0.981244	1
AD	tretinoin	0.00500575	0.984242	1
AD	tracazolate	0.00497931	0.984598	1
AD	epivincamine	0.00484077	0.986468	1
AD	cyanocobalamin	0.0045906	0.989848	1
AD	salbutamol	0.00451844	0.990824	1
AD	fenbufen	0.00451235	0.990906	1
AD	rosiglitazone	0.00437669	0.992741	1
AD	naftifine	0.00431578	0.993565	1
AD	sanguinarine	0.00425241	0.994423	1
AD	carbimazole	0.00420758	0.99503	1
AD	dipyridamole	0.00410733	0.996388	1
AD	oxytetracycline	0.00403797	0.997328	1
AD	droperidol	0.00403783	0.99733	1
AD	cyproterone	0.00402125	0.997554	1
AD	meclozine	0.00394417	0.998599	1
AD	15-delta prostaglandin J2	0.00391879	0.998943	1
AD	ribavirin	0.00391417	0.999006	1
AD	spectinomycin	0.00380418	1	1
AD	orlistat	0.0037816	1	1
AD	dioxybenzone	0.00373303	1	1
AD	chlorzoxazone	0.00371126	1	1
AD	ronidazole	0.00368572	1	1
AD	metolazone	0.00334837	1	1
AD	arachidonyltrifluoromethane	0.00314573	1	1
AD	naftopidil	0.00312274	1	1
AD	idazoxan	0.00305063	1	1
AD	sparteine	0.00278417	1	1
AD	florfenicol	0.0025805	1	1
AD	sotalol	0.00227392	1	1
AD	sulfathiazole	0.00193011	1	1
AD	methylprednisolone	0.00178229	1	1
AD	flumetasone	0.00140693	1	1
AD	pseudopelletierine	0.00135207	1	1
AD	MG-262	0.00134199	1	1
AD	oleandomycin	0.00125273	1	1
AD	terconazole	0.00121626	1	1
AD	vidarabine	0.00107366	1	1
AD	proxyphylline	0.00106125	1	1
AD	amrinone	0.000859854	1	1
AD	oxybenzone	0.000735395	1	1
AD	roxithromycin	0.000712424	1	1
AD	sulfaguanidine	0.000650384	1	1
[truncated: 73,923 more rows]

## Sheet: Chemogenomic features
Trait	Chemogenomic Feature Type	Chemogenomic Feature	score	pvalue	FDR	hitPositions	peakPosition
ActDerm	Targets:DrugBank4.1	rpsI_RS9_ECOLI_P0A7X3	0.724482	4.26015e-05	0.00523998	minocycline:55;doxycycline:77;rolitetracycline:207;lymecycline:219;demeclocycline:341;oxytetracycline:365	365
ActDerm	Targets:DrugBank4.1	KCNH2_KCNH2_HUMAN_Q12809	-0.390167	0.00140475	0.0795475	sotalol:31;prazosin:147;dexverapamil:592;quinidine:711;doxazosin:756;chlorpromazine:835;astemizole:838;alfuzosin:840;doxepin:906;pimozide:946;cisapride:1019;propafenone:1084;thioridazine:1125;amiodarone:1127;terfenadine:1171;imipramine:1193;terazosin:1242;miconazole:1270;halofantrine:1281	710
ActDerm	Targets:DrugBank4.1	rpsD_RS4_ECOLI_P0A7V8	0.723926	0.00194018	0.0795475	minocycline:55;doxycycline:77;lymecycline:219;demeclocycline:341;oxytetracycline:365	365
ActDerm	Targets:SEA_predicted	ALOX5_LOX5_HUMAN	-0.322633	4.68416e-06	0.0111296	metaraminol:35;cetirizine:92;kaempferol:208;camptothecin:283;BW-B70C:545;SC-58125:548;fisetin:566;drofenine:582;cinnarizine:621;reserpine:629;celecoxib:659;monobenzone:677;methoxamine:685;fluoxetine:689;benzbromarone:697;myricetin:723;flunarizine:755;indometacin:792;hydroxyzine:798;SB-203580:859;resveratrol:877;vinburnine:878;hesperidin:901;esculin:956;rescinnamine:960;acacetin:981;fenoprofen:993…	544
ActDerm	Targets:SEA_predicted	RPS6KA6_KS6A6_HUMAN	-0.505976	4.85215e-05	0.0576435	staurosporine:50;pirenzepine:743;triamterene:801;SB-203580:859;vinburnine:878;rescinnamine:960;gefitinib:1003;bucladesine:1039;vincamine:1136;vinpocetine:1142;SB-202190:1150;yohimbine:1175;alpha-yohimbine:1180;irinotecan:1278;puromycin:1291	742
ActDerm	SFX:SIDER	vascular disease	0.245609	1.91417e-05	0.0227211	phenformin:1;midodrine:21;spironolactone:42;adenosine phosphate:63;procainamide:71;doxycycline:77;metformin:80;pentoxifylline:93;etofylline:95;tiratricol:123;colforsin:135;amantadine:152;ambroxol:159;folic acid:165;naftidrofuryl:166;betamethasone:179;butein:184;hydrastine hydrochloride:200;tetracycline:211;syrosingopine:212;berberine:214;ornidazole:223;ursodeoxycholic acid:224;LY-294002:231;benzo…	306
ActDerm	SFX:SIDER	skin burning sensation	-0.765029	6.5205e-05	0.0242562	brinzolamide:168;anisomycin:1216;harmine:1228;albendazole:1243;tetracaine:1247;mefloquine:1282	1215
ActDerm	SFX:SIDER	injection site hemorrhage	0.832055	6.58761e-05	0.0242562	debrisoquine:25;doxycycline:77;methotrexate:78;amantadine:152;ursodeoxycholic acid:224	224
ActDerm	SFX:SIDER	peculiar taste	0.66129	8.89577e-05	0.0242562	spironolactone:42;W-13:85;testosterone:173;HNMPA-(AM)3:198;3-hydroxy-DL-kynurenine:266;tubocurarine chloride:270;androsterone:448	448
ActDerm	SFX:SIDER	atrioventricular dissociation	-0.756135	0.000102174	0.0242562	blebbistatin:987;mianserin:1044;neomycin:1069;carbarsone:1076;tomatidine:1135	986
ActDerm	SFX:OFFSIDES	administration site infection	0.806452	6.09559e-08	9.93174e-05	ketoconazole:24;cefaclor:74;doxycycline:77;pentoxifylline:93;valdecoxib:122;sulfamethoxazole:241;nabumetone:259	259
ActDerm	SFX:OFFSIDES	cartilage atrophy	0.806452	6.09559e-08	9.93174e-05	ketoconazole:24;cefaclor:74;doxycycline:77;pentoxifylline:93;valdecoxib:122;sulfamethoxazole:241;nabumetone:259	259
ActDerm	SFX:OFFSIDES	parotidectomy	0.806452	6.09559e-08	9.93174e-05	ketoconazole:24;cefaclor:74;doxycycline:77;pentoxifylline:93;valdecoxib:122;sulfamethoxazole:241;nabumetone:259	259
ActDerm	SFX:OFFSIDES	perirectal abscess	0.479183	8.18329e-08	9.99998e-05	midodrine:21;ketoconazole:24;minocycline:55;famotidine:65;fluocinonide:94;azathioprine:100;hydralazine:124;orlistat:131;imatinib:134;erythromycin:175;carbamazepine:229;sulfamethoxazole:241;ifosfamide:242;melatonin:265;diphenhydramine:319;metolazone:332;meropenem:361;triamcinolone:366;letrozole:498;bisacodyl:831;alfuzosin:840;cefmetazole:974;ciclopirox:1047;fludrocortisone:1113	366
ActDerm	SFX:OFFSIDES	wound infection pseudomonas	-0.540541	2.72088e-06	0.00265993	gemfibrozil:701;quinidine:711;vancomycin:807;clindamycin:819;orphenadrine:826;bupropion:941;gefitinib:1003;dapsone:1015;thiamazole:1128;naltrexone:1152;flavoxate:1187;cefadroxil:1224;cyproheptadine:1240;rofecoxib:1256	700
ActDerm	SFX:OFFSIDES	psoriatic arthritis	0.387613	5.19005e-06	0.00422816	ascorbic acid:18;methyldopa:62;methotrexate:78;cetirizine:92;lansoprazole:101;lisinopril:239;nabumetone:259;dicycloverine:321;metolazone:332;clotrimazole:335;ribavirin:348;risperidone:363;triamcinolone:366;amitriptyline:405;biotin:421;isoniazid:439;gliclazide:444;cyclobenzaprine:482;etodolac:519;piroxicam:554;phenelzine:631;oxaprozin:679;cloxacillin:691;quinidine:711;leflunomide:915;pyridoxine:11…	711
ActDerm	SFX:OFFSIDES	pelvic abscess	-0.400097	8.96668e-06	0.0062613	minocycline:55;methotrexate:78;tobramycin:163;erythromycin:175;tetracycline:211;ribavirin:348;repaglinide:499;nitrofurantoin:800;bupropion:941;tamoxifen:1006;dapsone:1015;dextromethorphan:1029;mebeverine:1045;neomycin:1069;mercaptopurine:1075;fludrocortisone:1113;pyridoxine:1121;raloxifene:1123;daunorubicin:1195;cefadroxil:1224;cyproheptadine:1240;rofecoxib:1256;benzonatate:1293;bethanechol:1306	1005
ActDerm	SFX:OFFSIDES	gangrene	0.248885	1.14538e-05	0.00699826	midodrine:21;ketoconazole:24;sotalol:31;pioglitazone:72;cetirizine:92;pentoxifylline:93;clonidine:97;droperidol:106;cefepime:116;acenocoumarol:130;thalidomide:133;tobramycin:163;chlorhexidine:174;erythromycin:175;ondansetron:177;acebutolol:215;buflomedil:225;nystatin:227;dopamine:240;sulfamethoxazole:241;nabumetone:259;ipratropium bromide:262;metoclopramide:302;iloprost:306;diphenhydramine:319;me…	521
ActDerm	SFX:OFFSIDES	oesophageal food impaction	0.660522	9.1896e-05	0.0499097	minocycline:55;famotidine:65;hydralazine:124;lisinopril:239;articaine:252;ipratropium bromide:262;hydroxyzine:798	262
ActDerm	SFX:OFFSIDES	hypoproteinaemia	0.290758	0.000116347	0.0568704	enalapril:9;nicergoline:16;spironolactone:42;minocycline:55;famotidine:65;mefenamic acid:90;cetirizine:92;lansoprazole:101;acenocoumarol:130;ambroxol:159;erythromycin:175;ondansetron:177;tenoxicam:194;ofloxacin:226;dopamine:240;etomidate:253;atracurium besilate:286;minoxidil:317;captopril:349;risperidone:363;oxytetracycline:365;ranitidine:427;isoniazid:439;tremorine:470;tranexamic acid:485;trimet…	580
ActDerm	SFX:OFFSIDES	metastases to chest wall	-0.734663	0.000220302	0.0897364	fulvestrant:959;gefitinib:1003;tamoxifen:1006;paclitaxel:1063;ampicillin:1233	958
ActDerm	SFX:OFFSIDES	pericardial excision	-0.734663	0.000220302	0.0897364	fulvestrant:959;tamoxifen:1006;paclitaxel:1063;clozapine:1090;ampicillin:1233	958
AD	Targets:DrugBank4.1	OPRM1_OPRM_HUMAN_P35372	0.625192	0.000382758	0.0470792	loperamide:95;amitriptyline:169;nalbuphine:286;dextromethorphan:381;naltrexone:454;naloxone:474;ondansetron:495	495
AD	Targets:DrugBank4.1	OPRD1_OPRD_HUMAN_P41143	0.640829	0.000976788	0.0600725	loperamide:95;amitriptyline:169;nalbuphine:286;dextromethorphan:381;naltrexone:454;naloxone:474	474
AD	Targets:DrugBank4.1Trans	SLC22A6_S22A6_HUMAN_Q4U2R8	-0.224322	4.57724e-05	0.00155626	acetazolamide:9;chlorpropamide:50;zalcitabine:66;nafcillin:91;tolbutamide:94;flufenamic acid:104;cefotiam:179;ciclosporin:198;methotrexate:199;novobiocin:232;naproxen:264;etodolac:277;nalidixic acid:296;chloramphenicol:309;piroxicam:326;trifluridine:357;hydrochlorothiazide:411;zidovudine:425;phenacetin:453;flurbiprofen:468;bumetanide:499;ganciclovir:566;benzathine benzylpenicillin:591;ceftazidime…	732
AD	Targets:DrugBank4.1Trans	SLCO2A1_SO2A1_HUMAN_Q92959	-0.735226	0.000196917	0.00334759	iloprost:959;dinoprost:966;arachidonic acid:986;dinoprostone:1264;alprostadil:1287;furosemide:1288	958
AD	Targets:DrugBank4.1Trans	SLC22A8_S22A8_HUMAN_Q8TCC7	-0.261141	0.000569691	0.00645649	mercaptopurine:109;melatonin:184;methotrexate:199;baclofen:225;novobiocin:232;piroxicam:326;zidovudine:425;bumetanide:499;ganciclovir:566;benzathine benzylpenicillin:591;liothyronine:622;oxytetracycline:660;sulfaguanidine:690;famotidine:724;aciclovir:737;estradiol:763;cefalexin:793;cimetidine:805;enalapril:857;indometacin:910;doxycycline:915;cefazolin:922;dinoprost:966;cefadroxil:969;ouabain:1011…	909
AD	Targets:DrugBank4.1Trans	SLC22A7_S22A7_HUMAN_Q9Y694	-0.306263	0.00226644	0.016925	zalcitabine:66;methotrexate:199;zidovudine:425;bumetanide:499;rifampicin:565;ganciclovir:566;oxytetracycline:660;glibenclamide:733;acetylsalicylic acid:752;theophylline:781;cimetidine:805;enalapril:857;indometacin:910;dinoprost:966;cefoperazone:1025;cyclic adenosine monophosphate:1048;tetracycline:1077;cefotaxime:1107;valproic acid:1129;cefalotin:1137;probenecid:1184;erythromycin:1194;cefamandole…	732
AD	Targets:DrugBank4.1Trans	SLC22A11_S22AB_HUMAN_Q9NSA0	-0.340935	0.00248897	0.016925	methotrexate:199;novobiocin:232;piroxicam:326;zidovudine:425;bumetanide:499;benzathine benzylpenicillin:591;oxytetracycline:660;estradiol:763;cimetidine:805;indometacin:910;doxycycline:915;cefazolin:922;dinoprost:966;cefoperazone:1025;tetracycline:1077;cefotaxime:1107;cefalotin:1137;probenecid:1184;diclofenac:1219;cefamandole:1234;aminohippuric acid:1258;dinoprostone:1264;minocycline:1280;furosem…	909
AD	Targets:DrugBank4.1Trans	SLCO1C1_SO1C1_HUMAN_Q9NYB5	-0.474442	0.00506404	0.0286962	methotrexate:199;liothyronine:622;estradiol:763;meclofenamic acid:1010;ouabain:1011;digoxin:1045;levothyroxine sodium:1105;probenecid:1184;diclofenac:1219;dinoprostone:1264	1009
AD	Targets:DrugBank4.1Trans	SLC16A1_MOT1_HUMAN_P53985	-0.489719	0.0120792	0.0586703	niflumic acid:2;methotrexate:199;ampicillin:839;valproic acid:1129;nicotinic acid:1136;probenecid:1184;aminohippuric acid:1258;quercetin:1278	1128
AD	Targets:SEA_predicted	TUBB3_TBB3_HUMAN	-0.387012	3.60484e-09	2.14127e-06	fisetin:64;dilazep:65;lumicolchicine:191;nalbuphine:286;raloxifene:351;isocorydine:422;naloxone:474;genistein:519;oxybenzone:688;methoxamine:767;chrysin:811;noscapine:826;rolipram:827;enalapril:857;trimethobenzamide:868;apomorphine:894;thiocolchicoside:931;apigenin:934;caffeic acid:936;khellin:946;hesperetin:952;clofazimine:977;vitexin:980;bergenin:991;luteolin:1016;zardaverine:1018;etoposide:102…	810
AD	Targets:SEA_predicted	TUBB4A_TBB4A_HUMAN	-0.387012	3.60484e-09	2.14127e-06	fisetin:64;dilazep:65;lumicolchicine:191;nalbuphine:286;raloxifene:351;isocorydine:422;naloxone:474;genistein:519;oxybenzone:688;methoxamine:767;chrysin:811;noscapine:826;rolipram:827;enalapril:857;trimethobenzamide:868;apomorphine:894;thiocolchicoside:931;apigenin:934;caffeic acid:936;khellin:946;hesperetin:952;clofazimine:977;vitexin:980;bergenin:991;luteolin:1016;zardaverine:1018;etoposide:102…	810
AD	Targets:SEA_predicted	TUBB4B_TBB4B_HUMAN	-0.387012	3.60484e-09	2.14127e-06	fisetin:64;dilazep:65;lumicolchicine:191;nalbuphine:286;raloxifene:351;isocorydine:422;naloxone:474;genistein:519;oxybenzone:688;methoxamine:767;chrysin:811;noscapine:826;rolipram:827;enalapril:857;trimethobenzamide:868;apomorphine:894;thiocolchicoside:931;apigenin:934;caffeic acid:936;khellin:946;hesperetin:952;clofazimine:977;vitexin:980;bergenin:991;luteolin:1016;zardaverine:1018;etoposide:102…	810
AD	Targets:SEA_predicted	TUBB8_TBB8_HUMAN	-0.387012	3.60484e-09	2.14127e-06	fisetin:64;dilazep:65;lumicolchicine:191;nalbuphine:286;raloxifene:351;isocorydine:422;naloxone:474;genistein:519;oxybenzone:688;methoxamine:767;chrysin:811;noscapine:826;rolipram:827;enalapril:857;trimethobenzamide:868;apomorphine:894;thiocolchicoside:931;apigenin:934;caffeic acid:936;khellin:946;hesperetin:952;clofazimine:977;vitexin:980;bergenin:991;luteolin:1016;zardaverine:1018;etoposide:102…	810
AD	Targets:SEA_predicted	OPRD_PIG	-0.693162	2.12113e-07	0.000100796	bezafibrate:637;methyldopa:954;procainamide:1193;corbadrine:1195;ritodrine:1203;acetohexamide:1244;picotamide:1257;levodopa:1268;fenoterol:1302	1192
AD	Targets:SEA_predicted	AGTRB_RAT	0.715054	7.81432e-06	0.00309447	camptothecin:14;chlorpropamide:50;clemizole:53;tolbutamide:94;irinotecan:182;fusaric acid:372;suxibuzone:378	378
AD	Targets:SEA_predicted	SMAD3_SMAD3_HUMAN	-0.339484	0.000243506	0.0826529	fisetin:64;hymecromone:164;capsaicin:256;phenindione:490;trimetazidine:518;genistein:519;benzethonium chloride:697;piribedil:706;esculetin:709;fipexide:772;mesalazine:791;scoulerine:797;chrysin:811;noscapine:826;trimethobenzamide:868;emetine:896;menadione:928;apigenin:934;khellin:946;cephaeline:999;luteolin:1016;kaempferol:1047;dicoumarol:1079;podophyllotoxin:1099;acacetin:1120;myricetin:1149;can…	696
AD	SFX:SIDER	pheochromocytoma	-0.779141	4.30236e-05	0.0510691	chlorogenic acid:1017;riboflavin:1041;4-hydroxyphenazone:1097;phentolamine:1230;5114445:1248	1016
AD	DrugClass:ATC_level_3	TOPICAL PRODUCTS FOR JOINT AND MUSCULAR PAIN	0.713957	0.0025306	0.0945569	felbinac:86;nifenazone:106;capsaicin:256;etofenamate:368;suxibuzone:378	378
AD	DrugClass:ATC_level_3	ANTIMETABOLITES	0.6077	0.00282259	0.0945569	mercaptopurine:109;azacitidine:117;methotrexate:199;thioguanosine:290;tioguanine:299;decitabine:741	299
ANX_CC	Targets:SEA_predicted	PLAA_PLAP_HUMAN	0.732924	2.99444e-05	0.0711479	levodopa:30;methyldopa:197;benperidol:228;caffeic acid:301;pimozide:315;nocodazole:354	354
ANX_CC	Targets:SEA_predicted	MMP1_MMP1_HUMAN	-0.277309	7.54178e-05	0.0895963	alpha-yohimbine:144;proglumide:148;dextromethorphan:178;chloramphenicol:204;metergoline:215;rolipram:320;DL-thiorphan:322;oxetacaine:366;enalapril:390;praziquantel:395;spaglumic acid:442;sodium phenylbutyrate:510;picotamide:650;lorglumide:674;N-acetyl-L-leucine:702;deferoxamine:704;anisomycin:725;terguride:747;alpha-ergocryptine:748;racecadotril:792;co-dergocrine mesilate:796;cinchonidine:805;MG-…	701
ANX_CC	SFX:OFFSIDES	thyroid cancer metastatic	0.710445	9.7439e-06	0.0476282	norethisterone:53;piroxicam:125;dicloxacillin:127;simvastatin:149;glibenclamide:293;propafenone:321;ciprofloxacin:384	384
ANX_CC	SFX:OFFSIDES	splenic abscess	-0.505019	2.67708e-05	0.0654279	sulpiride:303;pyrazinamide:346;saquinavir:842;lidocaine:919;ganciclovir:953;sulfamethoxazole:955;ascorbic acid:964;metoprolol:987;prochlorperazine:1036;metronidazole:1156;vancomycin:1202;dorzolamide:1229;phenazopyridine:1247;cefazolin:1264	841
ANX_CC	SFX:OFFSIDES	intracardiac thrombus	0.289221	4.98057e-05	0.0757876	flurbiprofen:13;verapamil:31;dacarbazine:34;diclofenac:45;raloxifene:50;apomorphine:73;atracurium besilate:100;etomidate:126;simvastatin:149;nitrofurantoin:212;aminocaproic acid:219;aminophylline:223;imipramine:239;digoxin:248;rosiglitazone:271;metolazone:308;methocarbamol:378;enalapril:390;amiodarone:394;hydralazine:396;rofecoxib:425;baclofen:448;repaglinide:511;acetazolamide:519;clonidine:534;t…	623
ANX_CC	SFX:OFFSIDES	renal tubular disorder	-0.263116	6.20194e-05	0.0757876	cimetidine:15;tacrolimus:51;trimetazidine:75;ethambutol:113;cefotaxime:176;nefopam:192;methyldopa:197;iohexol:281;sulpiride:303;buflomedil:372;cyproheptadine:413;gliclazide:478;ivermectin:518;dantrolene:553;propranolol:573;spironolactone:717;nalbuphine:719;urapidil:757;ambroxol:789;zuclopenthixol:804;pentoxifylline:834;mianserin:870;carbamazepine:874;fenofibrate:890;cefoxitin:914;chlorpropamide:9…	716
ANX_FS	Targets:DrugBank4.1	HRH4_HRH4_HUMAN_Q9H3N8	-0.672811	0.000231605	0.0284874	loxapine:255;clozapine:1064;mianserin:1065;amoxapine:1139;amitriptyline:1149;doxepin:1261;chlorpromazine:1304	1063
ANX_FS	Targets:DrugBank4.1	HTR2C_5HT2C_HUMAN_P28335	-0.35143	0.000905618	0.0442549	desipramine:87;chlorprothixene:100;loxapine:255;levomepromazine:366;apomorphine:381;clomipramine:573;bromocriptine:701;co-dergocrine mesilate:726;pergolide:800;lisuride:905;nortriptyline:944;imipramine:948;promazine:983;trimipramine:986;risperidone:1012;minaprine:1036;clozapine:1064;mianserin:1065;trazodone:1120;cyproheptadine:1137;amoxapine:1139;amitriptyline:1149;corynanthine:1210;doxepin:1261;…	904
ANX_FS	Targets:DrugBank4.1	HRH1_HRH1_HUMAN_P35367	-0.26173	0.00109755	0.0442549	brompheniramine:36;desipramine:87;chlorprothixene:100;zuclopenthixol:139;diphenylpyraline:143;cyclizine:157;chloropyramine:174;flunarizine:204;orphenadrine:213;cetirizine:241;loxapine:255;alimemazine:257;triprolidine:354;levomepromazine:366;diphenhydramine:404;meclozine:425;mepyramine:456;promethazine:517;antazoline:547;levocabastine:580;pheniramine:582;citalopram:760;tolazoline:931;nortriptyline…	930
ANX_FS	Targets:DrugBank4.1	HTR6_5HT6R_HUMAN_P50406	-0.524403	0.00187943	0.0442549	loxapine:255;co-dergocrine mesilate:726;nortriptyline:944;imipramine:948;clozapine:1064;mianserin:1065;amoxapine:1139;amitriptyline:1149;doxepin:1261;chlorpromazine:1304	943
ANX_FS	Targets:DrugBank4.1	CHRM3_ACM3_HUMAN_P20309	-0.265292	0.00201265	0.0442549	brompheniramine:36;scopolamine:59;tropicamide:86;desipramine:87;chlorprothixene:100;ipratropium bromide:168;methacholine chloride:177;mepenzolate bromide:187;disopyramide:211;loxapine:255;oxybutynin:346;levomepromazine:366;trihexyphenidyl:410;pilocarpine:434;metixene:504;promethazine:517;atropine:614;hyoscyamine:664;tridihexethyl:730;nortriptyline:944;imipramine:948;promazine:983;trimipramine:986…	943
ANX_FS	Targets:DrugBank4.1	NR3C1_GCR_HUMAN_P04150	-0.352118	0.00215877	0.0442549	clobetasol:50;beclometasone:192;hydrocortisone:225;methylprednisolone:239;fluorometholone:245;rimexolone:668;prednisolone:687;diflorasone:752;budesonide:872;medrysone:888;betamethasone:926;mometasone:937;fluticasone:961;fludroxycortide:987;alclometasone:1025;triamcinolone:1040;megestrol:1062;spironolactone:1107;prednisone:1182;prednicarbate:1192;mifepristone:1204;fludrocortisone:1235;flunisolide:…	871
ANX_FS	Targets:DrugBank4.1	CHRM5_ACM5_HUMAN_P08912	-0.309403	0.00494458	0.0868833	brompheniramine:36;scopolamine:59;desipramine:87;chlorprothixene:100;loxapine:255;levomepromazine:366;trihexyphenidyl:410;metixene:504;promethazine:517;atropine:614;nortriptyline:944;imipramine:948;promazine:983;trimipramine:986;homatropine:1052;clozapine:1064;amoxapine:1139;amitriptyline:1149;paroxetine:1161;terfenadine:1183;nicardipine:1237;doxepin:1261;cinnarizine:1270;maprotiline:1294	943
ANX_FS	Targets:DrugBank4.1Trans	SLC22A5_S22A5_HUMAN_O76082	0.279932	0.00408954	0.0962996	desipramine:87;sulfaguanidine:114;clonidine:117;cefalotin:119;quinidine:133;ipratropium bromide:168;nicotinic acid:176;lidocaine:182;cefadroxil:224;cefalexin:258;ceftazidime:276;lomefloxacin:288;dopamine:299;furosemide:301;probenecid:324;diphenhydramine:404;benzathine benzylpenicillin:446;mepyramine:456;ofloxacin:471;cimetidine:560;ciclacillin:602;thiamine:616;valproic acid:681;aminohippuric acid…	471
ANX_FS	Targets:DrugBank4.1Trans	SLCO2A1_SO2A1_HUMAN_Q92959	0.584037	0.00566469	0.0962996	alprostadil:23;dinoprostone:91;furosemide:301;iloprost:453;arachidonic acid:541;dinoprost:548	548
ANX_FS	Targets:SEA_predicted	ADCY2_ADCY2_HUMAN	-0.39676	1.06702e-05	0.0126762	desipramine:87;chlorprothixene:100;praziquantel:343;lorglumide:501;clomipramine:573;cyclobenzaprine:688;indoprofen:744;fenbufen:778;protriptyline:854;metitepine:930;nortriptyline:944;imipramine:948;promazine:983;bezafibrate:984;trimipramine:986;DL-thiorphan:1043;mianserin:1065;diphemanil metilsulfate:1127;cyproheptadine:1137;amitriptyline:1149;ketotifen:1166;betahistine:1167;chlorphenamine:1174;r…	929
ANX_FS	Targets:SEA_predicted	ADCY8_ADCY8_HUMAN	-0.39676	1.06702e-05	0.0126762	desipramine:87;chlorprothixene:100;praziquantel:343;lorglumide:501;clomipramine:573;cyclobenzaprine:688;indoprofen:744;fenbufen:778;protriptyline:854;metitepine:930;nortriptyline:944;imipramine:948;promazine:983;bezafibrate:984;trimipramine:986;DL-thiorphan:1043;mianserin:1065;diphemanil metilsulfate:1127;cyproheptadine:1137;amitriptyline:1149;ketotifen:1166;betahistine:1167;chlorphenamine:1174;r…	929
ANX_FS	Targets:SEA_predicted	MET_MET_HUMAN	0.709133	7.9494e-05	0.0629593	cisapride:51;dyclonine:290;gefitinib:292;tyrphostin AG-1478:303;nifenazone:359;buflomedil:385	385
ANX_FS	Targets:SEA_predicted	GCR_RAT	-0.289602	0.000134683	0.0666698	celastrol:179;santonin:189;beclometasone:192;methylprednisolone:239;fluorometholone:245;exemestane:306;testosterone:320;progesterone:364;lovastatin:394;strophanthidin:562;rimexolone:668;withaferin A:738;diflorasone:752;flumetasone:804;norethisterone:831;gibberellic acid:864;budesonide:872;medrysone:888;simvastatin:898;betamethasone:926;fluticasone:961;ethisterone:965;fludroxycortide:987;halcinoni…	737
ANX_FS	Targets:SEA_predicted	RNASEH1_RNH1_HUMAN	-0.344456	0.000161644	0.0666698	isoetarine:30;ketanserin:121;phenformin:264;corbadrine:559;tiaprofenic acid:588;nordihydroguaiaretic acid:685;propofol:686;methocarbamol:695;indoprofen:744;fenbufen:778;aminohippuric acid:784;papaverine:807;atovaquone:814;menadione:815;oxaprozin:826;harman:848;(+)-isoprenaline:900;phenanthridinone:918;felbinac:943;(-)-isoprenaline:958;metanephrine:964;thalidomide:1018;ketotifen:1166;benzamil:1256…	684
ANX_FS	Targets:SEA_predicted	NGFR_TNR16_HUMAN	0.645929	0.000168358	0.0666698	3-aminobenzamide:151;phthalylsulfathiazole:198;mesalazine:273;nifenazone:359;methyldopa:398;scriptaid:399;isoxicam:468	468
ANX_FS	SFX:OFFSIDES	feeling guilty	-0.395216	2.08854e-06	0.0102088	quinidine:133;nystatin:203;loperamide:254;trihexyphenidyl:410;estradiol:424;chlorhexidine:478;bupropion:540;methocarbamol:695;norethisterone:831;nortriptyline:944;fluticasone:961;ribavirin:1022;gemfibrozil:1082;etomidate:1085;bisacodyl:1087;sulpiride:1096;trazodone:1120;chloramphenicol:1150;paroxetine:1161;mefloquine:1165;amoxicillin:1168;prednisone:1182;salbutamol:1213;ketorolac:1254;erythromyci…	943
ANX_FS	SFX:OFFSIDES	bacterial diarrhoea	0.775134	4.64368e-06	0.0113491	tranexamic acid:6;scopolamine:59;etoposide:61;quinidine:133;tobramycin:252;dopamine:299	299
ANX_FS	SFX:OFFSIDES	leukaemoid reaction	-0.81581	8.19187e-06	0.0116297	clozapine:1064;spironolactone:1107;repaglinide:1179;prednisone:1182;torasemide:1227;dexamethasone:1301	1063
ANX_FS	SFX:OFFSIDES	sick sinus syndrome	-0.235171	9.51692e-06	0.0116297	tetracycline:26;piperacillin:41;fluvastatin:47;isradipine:52;sulfamethoxazole:88;chlorprothixene:100;ciprofloxacin:126;quinidine:133;urapidil:206;doxorubicin:220;ciclopirox:233;methylprednisolone:239;cetirizine:241;rofecoxib:247;tobramycin:252;miconazole:314;levomepromazine:366;levobunolol:373;nicergoline:389;trihexyphenidyl:410;diltiazem:417;primidone:421;estradiol:424;chlorhexidine:478;nabumeto…	990
ANX_FS	SFX:OFFSIDES	dermatitis seborrheic	-0.320439	1.48322e-05	0.0145	tetracycline:26;gabapentin:42;desipramine:87;rofecoxib:247;gefitinib:292;exemestane:306;buflomedil:385;trihexyphenidyl:410;naltrexone:423;nimesulide:474;chlorhexidine:478;levodopa:515;cimetidine:560;lisinopril:575;clindamycin:584;carbamazepine:585;piroxicam:811;nortriptyline:944;deferoxamine:982;amphotericin B:1005;risperidone:1012;pentamidine:1015;levonorgestrel:1016;thalidomide:1018;piretanide:…	981
ANX_FS	SFX:OFFSIDES	mood altered	-0.294757	2.15907e-05	0.0175892	desipramine:87;ioversol:108;ciprofloxacin:126;haloperidol:146;cefadroxil:224;cetirizine:241;ifosfamide:269;perphenazine:316;pirenzepine:393;bupropion:540;topiramate:549;cimetidine:560;thioridazine:571;valproic acid:681;methocarbamol:695;bacitracin:696;bumetanide:803;piroxicam:811;norethisterone:831;imipramine:948;promazine:983;trimipramine:986;levonorgestrel:1016;thalidomide:1018;ribavirin:1022;h…	982
ANX_FS	SFX:OFFSIDES	formication	-0.181138	3.14556e-05	0.021965	tetracycline:26;midodrine:37;gabapentin:42;fulvestrant:45;scopolamine:59;fluoxetine:67;desipramine:87;sulfamethoxazole:88;ciprofloxacin:126;quinidine:133;pyridoxine:136;ipratropium bromide:168;nicotinic acid:176;metronidazole:178;orphenadrine:213;doxorubicin:220;cetirizine:241;dihydroergotamine:259;xylometazoline:282;exemestane:306;bupivacaine:307;probenecid:324;tenoxicam:348;progesterone:364;dil…	1013
ANX_FS	SFX:OFFSIDES	meningitis pneumococcal	-0.782975	3.70914e-05	0.0226628	ribavirin:1022;saquinavir:1061;zidovudine:1131;etidronic acid:1169;verapamil:1296	1021
ANX_FS	SFX:OFFSIDES	peyronie's disease	-0.779908	4.17698e-05	0.0226856	thalidomide:1018;ribavirin:1022;bisacodyl:1087;melatonin:1257;verapamil:1296	1017
ANX_FS	SFX:OFFSIDES	gastroenteritis	-0.189002	6.07305e-05	0.0296851	scopolamine:59;fluoxetine:67;metoprolol:72;tacrolimus:77;chlorprothixene:100;omeprazole:106;clonidine:117;ciprofloxacin:126;quinidine:133;metronidazole:178;acenocoumarol:190;nystatin:203;ciclopirox:233;rofecoxib:247;tobramycin:252;loperamide:254;minoxidil:272;furosemide:301;perphenazine:316;probenecid:324;dacarbazine:344;oxybutynin:346;tenoxicam:348;progesterone:364;etodolac:371;metoclopramide:37…	1046
ANX_FS	SFX:OFFSIDES	steal syndrome	0.652842	0.000126741	0.056319	fluvastatin:47;cisapride:51;felodipine:144;amantadine:169;rofecoxib:247;minoxidil:272;piroxicam:811	272
ANX_FS	SFX:OFFSIDES	anaemia	-0.1207	0.000155474	0.0633299	diflunisal:2;gentamicin:3;tranexamic acid:6;pioglitazone:9;dicloxacillin:19;cefaclor:22;tetracycline:26;midodrine:37;piperacillin:41;gabapentin:42;fulvestrant:45;fluvastatin:47;cisapride:51;isradipine:52;scopolamine:59;etoposide:61;fluvoxamine:65;fluoxetine:67;metoprolol:72;amiodarone:84;desipramine:87;sulfamethoxazole:88;omeprazole:106;clonidine:117;ciprofloxacin:126;quinidine:133;tiapride:134;p…	947
ANX_FS	SFX:OFFSIDES	breast cancer male	-0.73773	0.000197855	0.0743936	methotrexate:963;mexiletine:1076;repaglinide:1179;nifedipine:1190;flutamide:1271	962
ANX_FS	SFX:OFFSIDES	Bleeding gums	-0.193625	0.000228675	0.0798402	tetracycline:26;gabapentin:42;fluvastatin:47;cisapride:51;isradipine:52;ciprofloxacin:126;quinidine:133;pyridoxine:136;metronidazole:178;nystatin:203;gliclazide:216;doxorubicin:220;ticlopidine:237;tobramycin:252;dihydroergotamine:259;ceftazidime:276;gefitinib:292;exemestane:306;testosterone:320;etodolac:371;azathioprine:406;primidone:421;cefuroxime:433;iloprost:453;chlorhexidine:478;paclitaxel:48…	1019
ANX_FS	SFX:OFFSIDES	Transfusion reaction	-0.418931	0.000277153	0.0891616	tranexamic acid:6;tetracycline:26;etoposide:61;chlorhexidine:478;dapsone:817;vancomycin:827;terconazole:852;norfloxacin:927;deferoxamine:982;hydrochlorothiazide:991;ribavirin:1022;triamcinolone:1040;spironolactone:1107;zidovudine:1131;timolol:1153;tamoxifen:1234;metolazone:1275;erythromycin:1298;minocycline:1307	816
ANX_FS	SFX:OFFSIDES	varicose vein	0.263256	0.000291855	0.0891616	dicloxacillin:19;tetracycline:26;gabapentin:42;fulvestrant:45;clobetasol:50;etoposide:61;fluoxetine:67;omeprazole:106;ciprofloxacin:126;metronidazole:178;orphenadrine:213;doxorubicin:220;cefadroxil:224;rofecoxib:247;tobramycin:252;exemestane:306;domperidone:315;pindolol:328;etodolac:371;ascorbic acid:395;methyldopa:398;estradiol:424;cefuroxime:433;sulfadiazine:438;chloroquine:473;chlorhexidine:47…	569
ANX_FS	SFX:OFFSIDES	duodenal obstruction	-0.72316	0.000327403	0.0941379	nortriptyline:944;thalidomide:1018;ribavirin:1022;ketoconazole:1114;zidovudine:1131	943
ANX_FS	SFX:OFFSIDES	adynamic ileus	-0.170321	0.000365894	0.0993605	gentamicin:3;tranexamic acid:6;cefaclor:22;piperacillin:41;gabapentin:42;fulvestrant:45;clobetasol:50;cisapride:51;scopolamine:59;etoposide:61;metoprolol:72;kanamycin:78;sulfamethoxazole:88;omeprazole:106;clonidine:117;ciprofloxacin:126;tiapride:134;pyridoxine:136;zuclopenthixol:139;glibenclamide:155;cyclizine:157;ipratropium bromide:168;amantadine:169;metronidazole:178;lidocaine:182;acenocoumaro…	1050
BMI	Targets:SEA_predicted	KYNU_KYNU_HUMAN	0.359655	5.90302e-07	0.00140256	L-methionine sulfoximine:8;corbadrine:23;oxedrine:30;MG-132:42;metaraminol:47;sodium phenylbutyrate:65;metergoline:86;methyldopa:100;isoetarine:105;orciprenaline:106;racecadotril:128;estradiol:165;dipivefrine:180;fenbufen:186;terbutaline:212;fenoprofen:264;liothyronine:284;acetylsalicylic acid:294;etilefrine:314;N-phenylanthranilic acid:336;fenoterol:357;labetalol:377;dobutamine:402;lobeline:498;…	402
BMI	Targets:SEA_predicted	Q8CFM9_RAT	0.248404	7.64632e-05	0.0759714	(+)-isoprenaline:12;(-)-isoprenaline:13;trifluoperazine:22;imipramine:38;perphenazine:64;thioridazine:80;metitepine:85;promethazine:89;flupentixol:156;thiethylperazine:182;mianserin:197;terbutaline:212;desipramine:219;debrisoquine:296;meptazinol:298;etilefrine:314;fenoterol:357;dobutamine:402;scoulerine:427;tracazolate:434;(-)-MK-801:437;cyproheptadine:441;triflupromazine:455;levomepromazine:493;…	764
BMI	Targets:SEA_predicted	CAH6_BOVIN	0.7044	9.59234e-05	0.0759714	MG-132:42;acetazolamide:83;metergoline:86;racecadotril:128;MS-275:173;paracetamol:614	173
BMI	SFX:SIDER	tubular necrosis	-0.835123	4.37378e-06	0.00519167	clofazimine:1090;ticlopidine:1184;noscapine:1214;oleandomycin:1222;hycanthone:1301	1089
BMI	SFX:SIDER	paranoia	-0.430477	0.000135558	0.0804539	LY-294002:115;guanethidine:297;hesperidin:379;hydrastine hydrochloride:763;etodolac:777;rottlerin:814;spironolactone:928;15-delta prostaglandin J2:933;ciclosporin:984;lysergol:1022;splitomicin:1033;carbarsone:1037;Y-27632:1156;betamethasone:1167;phenindione:1168;thiamine:1255;novobiocin:1269;aconitine:1299;cytisine:1309	762
CAD_ADD	Targets:DrugBank4.1Enzyme	CYP2C19_CP2CJ_HUMAN_P33261	-0.247784	0.00259594	0.0908581	rosiglitazone:35;cimetidine:85;metoprolol:111;prednisone:150;brompheniramine:201;primidone:215;citalopram:327;mephenytoin:357;promazine:364;amitriptyline:370;troglitazone:402;tranylcypromine:450;propofol:468;dapsone:480;lovastatin:578;thiamazole:595;chloramphenicol:596;colecalciferol:615;aminoglutethimide:625;omeprazole:632;phensuximide:636;cisapride:677;progesterone:687;topiramate:689;trimethadi…	577
CAD_ADD	Targets:DrugBank4.1Trans	ABCG2_ABCG2_HUMAN_Q9UNQ0	-0.343799	4.24141e-05	0.00144208	etoposide:108;leflunomide:141;glibenclamide:165;daunorubicin:169;sulfasalazine:313;novobiocin:342;naringenin:348;diethylstilbestrol:384;hydrocortisone:462;mitoxantrone:559;omeprazole:632;quercetin:715;camptothecin:812;saquinavir:850;dexverapamil:937;methotrexate:1000;zidovudine:1012;lansoprazole:1045;folic acid:1069;gefitinib:1081;genistein:1101;riluzole:1119;hesperetin:1153;dexamethasone:1157;ir…	999
CAD_ADD	Targets:DrugBank4.1Trans	ABCC11_ABCCB_HUMAN_Q96J66	-0.719325	0.000372737	0.00633652	cyclic adenosine monophosphate:939;methotrexate:1000;indometacin:1035;folic acid:1069;probenecid:1074	938
CAD_ADD	Targets:DrugBank4.1Trans	ABCC2_MRP2_HUMAN_Q92887	-0.284772	0.00328615	0.0311452	spironolactone:80;etoposide:108;glibenclamide:165;daunorubicin:169;rifampicin:177;calcium folinate:312;sulfasalazine:313;aminohippuric acid:333;lomefloxacin:373;furosemide:438;lovastatin:578;quercetin:715;quinidine:751;saquinavir:850;sulfinpyrazone:886;vinblastine:907;clotrimazole:922;dexverapamil:937;simvastatin:976;methotrexate:1000;indometacin:1035;probenecid:1074;fusaric acid:1149;ofloxacin:1…	849
CAD_ADD	Targets:DrugBank4.1Trans	ABCC4_MRP4_HUMAN_O15439	-0.395186	0.00366414	0.0311452	alprostadil:46;dinoprostone:187;rofecoxib:251;celecoxib:302;calcium folinate:312;dipyridamole:673;ketoprofen:884;sulfinpyrazone:886;cefazolin:896;dexverapamil:937;cyclic adenosine monophosphate:939;methotrexate:1000;zidovudine:1012;indometacin:1035;mercaptopurine:1062;folic acid:1069;probenecid:1074;diclofenac:1093;tioguanine:1130;flurbiprofen:1244;ursodeoxycholic acid:1288	883
CAD_ADD	Targets:DrugBank4.1Trans	ABCB1_MDR1_HUMAN_P08183	-0.200404	0.00472534	0.0321323	dihydroergotamine:20;streptozocin:23;spironolactone:80;cimetidine:85;metoprolol:111;prednisone:150;chloroquine:175;levothyroxine sodium:287;digoxin:306;citalopram:327;aminohippuric acid:333;amitriptyline:370;diethylstilbestrol:384;liothyronine:401;protriptyline:492;lidocaine:497;fluphenazine:519;nizatidine:532;erythromycin:538;lovastatin:578;clonidine:579;terfenadine:613;omeprazole:632;betamethas…	828
CAD_ADD	Targets:DrugBank4.1Trans	ABCC3_MRP3_HUMAN_O15438	-0.363447	0.00987913	0.0559817	etoposide:108;glibenclamide:165;rifampicin:177;calcium folinate:312;omeprazole:632;metyrapone:880;sulfinpyrazone:886;clotrimazole:922;dexverapamil:937;methotrexate:1000;indometacin:1035;folic acid:1069;probenecid:1074;doxorubicin:1187;nifedipine:1189;ciclosporin:1272	879
CAD_ADD	Targets:DrugBank4.1Trans	ABCC10_MRP7_HUMAN_Q5T3U5	-0.467909	0.0201848	0.0980402	etoposide:108;daunorubicin:169;dexverapamil:937;methotrexate:1000;doxorubicin:1187;estradiol:1248;ciclosporin:1272;paclitaxel:1295	936
CAD_ADD	Targets:DrugBank4.1Trans	SLCO4A1_SO4A1_HUMAN_Q96BD0	0.529419	0.0233367	0.0991811	benzathine benzylpenicillin:37;dinoprostone:187;levothyroxine sodium:287;digoxin:306;liothyronine:401;estradiol:1248	401
CAD_ADD	Targets:SEA_predicted	NOS3_MOUSE	-0.458711	2.01946e-05	0.046977	methoxamine:49;L-methionine sulfoximine:121;nipecotic acid:256;vigabatrin:546;chloramphenicol:596;buflomedil:711;mestranol:996;nordihydroguaiaretic acid:1075;hexestrol:1134;acenocoumarol:1152;laudanosine:1212;estrone:1218;arcaine:1228;estradiol:1248;estriol:1262;benperidol:1268;pimozide:1278;dl-alpha tocopherol:1279;canavanine:1299	1074
CAD_ADD	Targets:SEA_predicted	CLK4_CLK4_HUMAN	-0.600855	3.95429e-05	0.046977	6-benzylaminopurine:234;kinetin:424;tyrphostin AG-1478:1073;methapyrilene:1124;staurosporine:1148;imatinib:1167;picotamide:1171;piribedil:1172;prazosin:1296	1072
CAD_ADD	SFX:SIDER	retroperitoneal fibrosis	-0.812883	1.11865e-05	0.0132783	ciprofloxacin:1061;oxamic acid:1065;cytisine:1079;nifedipine:1189;colforsin:1221	1060
CAD_ADD	SFX:SIDER	cutaneous hypersensitivity	0.64977	0.000143879	0.0853922	isoniazid:65;W-13:182;7-aminocephalosporanic acid:200;rofecoxib:251;dropropizine:257;clofibrate:276;cobalt chloride:1127	276
CAD_ADD	SFX:OFFSIDES	metastases to chest wall	-0.820552	8.12945e-06	0.0132456	fulvestrant:1071;gefitinib:1081;ampicillin:1140;tamoxifen:1286;paclitaxel:1295	1070
CAD_ADD	SFX:OFFSIDES	metastases to eye	-0.820552	8.12945e-06	0.0132456	fulvestrant:1071;gefitinib:1081;dextromethorphan:1144;exemestane:1176;letrozole:1224	1070
CAD_ADD	SFX:OFFSIDES	vena cava injury	-0.820552	8.12945e-06	0.0132456	fulvestrant:1071;gefitinib:1081;exemestane:1176;letrozole:1224;tamoxifen:1286	1070
CAD_ADD	SFX:OFFSIDES	bile duct stent insertion	-0.741935	1.26387e-05	0.0154223	raloxifene:534;cefuroxime:1154;doxorubicin:1187;prochlorperazine:1247;tamoxifen:1286;paclitaxel:1295;nitrofurantoin:1305	1153
CAD_ADD	SFX:OFFSIDES	Vitreous haemorrhage	-0.311347	1.57757e-05	0.0154223	spironolactone:80;chlorhexidine:192;brinzolamide:259;piroxicam:265;mexiletine:430;gliclazide:470;metolazone:482;ribavirin:493;acetazolamide:526;erythromycin:538;lisinopril:571;clonidine:579;dorzolamide:598;pentoxifylline:693;quinidine:751;levocabastine:761;hydroxyzine:863;verteporfin:967;glipizide:968;minocycline:978;thiamine:1007;timolol:1049;articaine:1059;hydralazine:1070;fulvestrant:1071;vald…	966
CAD_ADD	SFX:OFFSIDES	mucosal erosion	-0.31523	2.08865e-05	0.0170155	mebeverine:30;dexpanthenol:106;verapamil:137;atracurium besilate:148;amrinone:166;ranitidine:363;mexiletine:430;furosemide:438;tiapride:685;benfluorex:713;bisacodyl:717;etomidate:738;glimepiride:760;doxazosin:838;fluvoxamine:847;promethazine:849;ramipril:860;trimethoprim:895;cefazolin:896;cetirizine:931;fluvastatin:949;tiaprofenic acid:994;ciprofloxacin:1061;loperamide:1084;diclofenac:1093;halope…	684
CAD_ADD	SFX:OFFSIDES	blood pressure abnormal	-0.337322	2.66747e-05	0.0186266	mycophenolic acid:22;rilmenidine:127;prednisone:150;levobunolol:163;glibenclamide:165;rofecoxib:251;brinzolamide:259;ribavirin:493;cortisone:504;lovastatin:578;apomorphine:581;methyldopa:650;pentoxifylline:693;promethazine:849;deferoxamine:912;clotrimazole:922;etodolac:933;fluoxetine:948;glipizide:968;minocycline:978;ethosuximide:983;nystatin:984;aztreonam:985;streptomycin:998;propranolol:999;fel…	911
CAD_ADD	SFX:OFFSIDES	radicular syndrome	-0.224445	3.6114e-05	0.0220657	metronidazole:39;prednisone:150;bupropion:184;chlorhexidine:192;rofecoxib:251;piroxicam:265;cyclobenzaprine:279;bumetanide:281;celecoxib:302;gabapentin:315;iodixanol:323;citalopram:327;phenacetin:343;amoxicillin:419;methocarbamol:471;metolazone:482;ribavirin:493;clindamycin:505;raloxifene:534;erythromycin:538;mitoxantrone:559;clonidine:579;cyproheptadine:626;omeprazole:632;famotidine:641;cisaprid…	914
CAD_ADD	SFX:OFFSIDES	blood thyroid stimulating hormone increased	-0.358744	5.26081e-05	0.028572	selegiline:193;ranitidine:363;nitrendipine:427;ribavirin:493;zuclopenthixol:511;ergocalciferol:678;paroxetine:714;dicloxacillin:723;amiodarone:729;norethisterone:775;diphenhydramine:784;loxapine:788;iopromide:845;fluvoxamine:847;isradipine:915;mefloquine:941;simvastatin:976;minocycline:978;nabumetone:1046;fulvestrant:1071;maprotiline:1076;bromocriptine:1150;pyridoxine:1165;piribedil:1172;piraceta…	677
CAD_ADD	SFX:OFFSIDES	oral mucosal exfoliation	-0.329741	0.00013446	0.0657241	bethanechol:56;cromoglicic acid:131;bupropion:184;terconazole:310;gabapentin:315;amitriptyline:370;bacitracin:382;raloxifene:534;ascorbic acid:561;thalidomide:572;dorzolamide:598;hydrochlorothiazide:878;clotrimazole:922;etodolac:933;trimetazidine:1055;ciprofloxacin:1061;fulvestrant:1071;fluocinonide:1143;acenocoumarol:1152;imatinib:1167;exemestane:1176;doxorubicin:1187;fludrocortisone:1188;letroz…	1054
CAD_ADD	SFX:OFFSIDES	breast prosthesis user	-0.678187	0.000188195	0.0720448	kanamycin:396;fulvestrant:1071;ampicillin:1140;pyridoxine:1165;exemestane:1176;letrozole:1224;tamoxifen:1286	1070
CAD_ADD	SFX:OFFSIDES	hypoaesthesia	-0.14801	0.000196876	0.0720448	midodrine:9;dihydroergotamine:20;mianserin:27;metronidazole:39;doxycycline:44;cimetidine:85;dexpanthenol:106;terazosin:114;cromoglicic acid:131;trimethobenzamide:147;prednisone:150;minoxidil:158;bupropion:184;chlorhexidine:192;benzonatate:212;desipramine:217;ciclopirox:219;zalcitabine:240;indapamide:247;sulindac:249;ticarcillin:250;rofecoxib:251;tetracycline:264;piroxicam:265;cyclobenzaprine:279;…	531
CAD_ADD	SFX:OFFSIDES	paraneoplastic syndrome	-0.43941	0.000214031	0.0720448	daunorubicin:169;famotidine:641;iloprost:649;megestrol:688;benfluorex:713;amiodarone:729;clozapine:875;ketoprofen:884;mefloquine:941;nystatin:984;trimetazidine:1055;fulvestrant:1071;riluzole:1119;fusidic acid:1146;exemestane:1176;naloxone:1179;letrozole:1224;nicardipine:1298	640
CAD_ADD	SFX:OFFSIDES	eye pruritus	-0.323114	0.000228559	0.0720448	nadolol:34;brinzolamide:259;pilocarpine:292;ioversol:550;terbutaline:557;ketoconazole:566;dorzolamide:598;testosterone:654;paroxetine:714;valproic acid:752;buspirone:769;fenoterol:800;doxazosin:838;iopromide:845;hydrochlorothiazide:878;flunisolide:888;propranolol:999;zidovudine:1012;timolol:1049;fulvestrant:1071;gefitinib:1081;irinotecan:1161;albendazole:1163;betaxolol:1177;ketotifen:1182;fluorom…	549
CAD_ADD	SFX:OFFSIDES	hemisensory neglect	-0.731595	0.000245108	0.0720448	moxonidine:955;methotrexate:1000;thiamine:1007;naltrexone:1086;acenocoumarol:1152	954
CAD_ADD	SFX:OFFSIDES	suture removal	-0.670507	0.000252908	0.0720448	dapsone:480;ciprofloxacin:1061;fulvestrant:1071;valdecoxib:1087;exemestane:1176;letrozole:1224;tamoxifen:1286	1060
CAD_ADD	SFX:OFFSIDES	neoplasm progression	-0.338302	0.000256512	0.0720448	ifosfamide:208;naftopidil:411;gliclazide:470;cefoxitin:498;clemastine:540;thalidomide:572;progesterone:687;imipramine:748;glimepiride:760;ondansetron:814;promethazine:849;glipizide:968;ceftazidime:982;flecainide:1018;fulvestrant:1071;gefitinib:1081;loperamide:1084;fluocinonide:1143;pyridoxine:1165;imatinib:1167;exemestane:1176;piracetam:1209;fenofibrate:1232;prochlorperazine:1247;tamoxifen:1286;b…	967
CAD_ADD	SFX:OFFSIDES	antidepressant drug level above therapeutic	-0.726784	0.000265304	0.0720448	fluoxetine:948;maprotiline:1076;trimipramine:1126;doxepin:1217;amoxapine:1287;nortriptyline:1308	947
CAD_ADD	SFX:OFFSIDES	impetigo	-0.277723	0.000289023	0.0743549	midodrine:9;metronidazole:39;doxycycline:44;vancomycin:76;benzonatate:212;primidone:215;tetracycline:264;piroxicam:265;metolazone:482;nizatidine:532;ketoconazole:566;cyproheptadine:626;acebutolol:663;ergocalciferol:678;sulfamethoxazole:733;quinidine:751;valproic acid:752;levocabastine:761;phenazopyridine:763;buspirone:769;dacarbazine:827;doxazosin:838;oxaprozin:843;saquinavir:850;roxithromycin:85…	732
CAD_ADD	SFX:OFFSIDES	gingival pain	-0.199375	0.00031003	0.0757714	midodrine:9;doxycycline:44;spironolactone:80;cimetidine:85;rilmenidine:127;verapamil:137;bupropion:184;chlorhexidine:192;piroxicam:265;bumetanide:281;pilocarpine:292;celecoxib:302;terconazole:310;citalopram:327;amoxicillin:419;metolazone:482;ribavirin:493;cefoxitin:498;cortisone:504;clindamycin:505;fluphenazine:519;nizatidine:532;raloxifene:534;memantine:542;scopolamine:545;ascorbic acid:561;keto…	481
CAD_ADD	SFX:OFFSIDES	aspiration pleural cavity	-0.286412	0.000378129	0.0880139	doxycycline:44;vancomycin:76;oxymetazoline:189;chlorhexidine:192;ticarcillin:250;rofecoxib:251;digoxin:306;iodixanol:323;clindamycin:505;raloxifene:534;mitoxantrone:559;thalidomide:572;bisacodyl:717;dicloxacillin:723;buspirone:769;bupivacaine:828;clozapine:875;hydrochlorothiazide:878;cefazolin:896;chlorprothixene:916;ketorolac:927;etodolac:933;melatonin:944;minocycline:978;methotrexate:1000;fulve…	874
CAD_ADD	SFX:OFFSIDES	parathyroidectomy	-0.550769	0.000412046	0.0915492	bisacodyl:717;sulfamethoxazole:733;trimethoprim:895;clotrimazole:922;fulvestrant:1071;doxorubicin:1187;carbamazepine:1243;tamoxifen:1286;nitrofurantoin:1305	716
CAD_ADD	SFX:OFFSIDES	vasculitic rash	-0.548889	0.000446952	0.0949869	flucloxacillin:157;ramipril:860;methotrexate:1000;valdecoxib:1087;danazol:1089;ofloxacin:1151;exemestane:1176;prochlorperazine:1247;nortriptyline:1308	859
CD	Targets:SEA_predicted	PIP5K1C_PI51C_HUMAN	0.75275	1.27423e-05	0.0302756	SB-203580:22;staurosporine:30;vitexin:88;vincamine:106;triamterene:110;SB-202190:878	110
CD	Targets:SEA_predicted	GBRP_RAT	0.268223	6.65197e-05	0.0790254	ethisterone:8;tranexamic acid:10;tacrine:20;harman:39;betulin:46;gabapentin:53;cortisone:80;fenbendazole:101;epiandrosterone:118;lithocholic acid:123;mebendazole:124;harmalol:131;felodipine:140;dehydrocholic acid:155;prasterone:180;pregnenolone:207;benzocaine:216;papaverine:217;finasteride:239;testosterone:269;etiocholanolone:272;levonorgestrel:284;tracazolate:289;glycocholic acid:338;cinchocaine…	289
CKD_smr	Targets:SEA_predicted	Q9NBA7_PLAFA	-0.53668	3.53051e-06	0.0083885	tolfenamic acid:696;mesalazine:717;1,5-isoquinolinediol:732;meclofenamic acid:738;arcaine:766;N-phenylanthranilic acid:768;fosfosal:787;acetylsalicylic acid:957;spaglumic acid:996;flufenamic acid:1004;mefenamic acid:1018;MG-132:1038;N-acetyl-L-leucine:1174;vorinostat:1285	695
CKD_smr	Targets:SEA_predicted	ANKK1_ANKK1_HUMAN	-0.804448	1.58036e-05	0.0187747	staurosporine:1050;procainamide:1074;vincamine:1206;gefitinib:1264;moracizine:1276	1049
CKD_smr	Targets:SEA_predicted	DPEP1_PIG	-0.771472	5.76776e-05	0.0456807	loracarbef:1007;glycocholic acid:1054;N-acetyl-L-leucine:1174;aminocaproic acid:1203;arachidonic acid:1234	1006
CKD_smr	SFX:SIDER	fluid retention	0.453988	8.91592e-07	0.000577114	isoniazid:3;metanephrine:11;clebopride:51;fendiline:61;physostigmine:133;5279552:139;diazoxide:163;adenosine phosphate:166;betazole:232;cinchonidine:298;ticlopidine:309;harmaline:314;primaquine:315;vitexin:432;ioversol:435;levodopa:505;pindolol:526;carcinine:528;apigenin:532;ceftazidime:560;convolamine:562;geldanamycin:685;amantadine:952;dexpanthenol:1036	562
CKD_smr	SFX:SIDER	Local Reactions	0.476132	9.72392e-07	0.000577114	colchicine:40;conessine:81;albendazole:94;perphenazine:190;methylergometrine:203;cinchonine:211;zoxazolamine:246;isosorbide:249;clotrimazole:262;ciprofloxacin:327;pyridoxine:404;artemisinin:420;rosiglitazone:440;clomifene:459;dihydroergotamine:488;xylazine:490;ampyrone:557;copper sulfate:1016;sulmazole:1144	557
CKD_smr	SFX:SIDER	weakness	0.17403	1.83792e-05	0.00727204	isoniazid:3;metanephrine:11;bupivacaine:12;metergoline:16;naphazoline:22;rottlerin:27;amprolium:28;colchicine:40;hydroxyzine:41;dicycloverine:42;pentoxyverine:45;clebopride:51;berberine:58;fendiline:61;naftidrofuryl:75;aztreonam:79;fipexide:83;albendazole:94;cortisone:96;dexamethasone:112;hydrastine hydrochloride:124;tretinoin:126;clofazimine:129;physostigmine:133;alfuzosin:134;glibenclamide:135;…	226
CKD_smr	SFX:SIDER	increased intraocular pressure	0.391472	0.00013047	0.0387171	isoniazid:3;metanephrine:11;bupivacaine:12;rottlerin:27;fendiline:61;pseudopelletierine:63;lynestrenol:90;hydrastine hydrochloride:124;N-acetylmuramic acid:144;deferoxamine:155;diazoxide:163;tremorine:200;carbarsone:206;cinchonidine:298;tubocurarine chloride:333;ioversol:435;carcinine:528;apigenin:532;hydrochlorothiazide:718;HNMPA-(AM)3:735;W-13:877;phenanthridinone:941;amantadine:952;7-aminoceph…	206
CKD_smr	SFX:OFFSIDES	chronic lymphocytic leukaemia recurrent	-0.708889	7.73106e-08	0.000377894	etoposide:707;dacarbazine:1068;mercaptopurine:1070;ganciclovir:1080;ribavirin:1153;mitoxantrone:1155;daunorubicin:1181;aminocaproic acid:1203;imatinib:1242	1067
CKD_smr	SFX:OFFSIDES	shoulder pain	-0.319409	1.28268e-06	0.00313488	fluocinonide:97;ramipril:137;celecoxib:304;ciprofloxacin:327;atropine:363;quinidine:461;mefloquine:520;etidronic acid:555;cromoglicic acid:608;nortriptyline:622;cetirizine:630;zuclopenthixol:642;hydrochlorothiazide:718;streptomycin:723;thalidomide:772;theophylline:862;rofecoxib:882;glipizide:893;neomycin:894;amantadine:952;lisinopril:953;metronidazole:968;nifedipine:986;nabumetone:1062;bupropion:…	861
CKD_smr	SFX:OFFSIDES	Cholangitis sclerosing	-0.622735	1.27458e-05	0.0202768	nitrofurantoin:357;baclofen:956;levonorgestrel:979;mercaptopurine:1070;clemastine:1226;doxepin:1230;molsidomine:1248;trimetazidine:1256;piroxicam:1291	955
CKD_smr	SFX:OFFSIDES	orchitis	-0.392737	1.65931e-05	0.0202768	bisacodyl:286;nitrofurantoin:357;tetracycline:399;pyridoxine:404;clozapine:431;azathioprine:724;sotalol:751;chlorhexidine:785;vancomycin:942;nitrendipine:959;doxycycline:960;metformin:961;procarbazine:965;benzonatate:974;terazosin:991;bupropion:1066;ganciclovir:1080;fenofibrate:1106;ribavirin:1153;gabapentin:1265;bacitracin:1284;cefuroxime:1290;metolazone:1292;ampicillin:1299	941
CKD_smr	SFX:OFFSIDES	abscess drainage	-0.207282	3.37635e-05	0.0295932	bupivacaine:12;probenecid:21;hydroxyzine:41;erythromycin:47;dexamethasone:112;alfuzosin:134;bethanechol:173;perphenazine:190;clotrimazole:262;bisacodyl:286;celecoxib:304;terconazole:307;pentoxifylline:326;ciprofloxacin:327;tobramycin:329;cefadroxil:337;nitrofurantoin:357;cefepime:373;tetracycline:399;pyridoxine:404;paclitaxel:426;dipyridamole:430;clozapine:431;quinidine:461;citalopram:463;nizatid…	810
CKD_smr	SFX:OFFSIDES	blood pressure diastolic decreased	-0.307191	3.63255e-05	0.0295932	dorzolamide:5;diphenhydramine:170;clotrimazole:262;miconazole:365;quinidine:461;trichlormethiazide:503;nizatidine:522;diltiazem:568;nortriptyline:622;acenocoumarol:628;nicergoline:633;cyclizine:679;piracetam:680;amiodarone:706;mexiletine:715;apomorphine:734;sotalol:751;famotidine:779;etomidate:814;promethazine:822;diclofenac:824;imipramine:833;doxazosin:863;glipizide:893;neomycin:894;trihexypheni…	621
CKD_smr	SFX:OFFSIDES	altered visual depth perception	-0.59547	5.17217e-05	0.0355616	hydrochlorothiazide:718;letrozole:880;bupropion:1066;dapsone:1103;tacrolimus:1107;fulvestrant:1146;doxepin:1230;piroxicam:1291;mycophenolic acid:1307	1065
CKD_smr	SFX:OFFSIDES	blood antidiuretic hormone decreased	-0.593077	5.82022e-05	0.0355616	thalidomide:772;chlorhexidine:785;metamizole sodium:823;imipramine:833;vancomycin:942;nabumetone:1062;urapidil:1214;methotrexate:1247;gabapentin:1265	771
CKD_smr	SFX:OFFSIDES	middle ear inflammation	-0.220076	7.5801e-05	0.0411684	dicycloverine:42;erythromycin:47;glibenclamide:135;cisapride:183;droperidol:189;chlorpromazine:226;fluphenazine:237;meropenem:238;clotrimazole:262;buspirone:266;bisacodyl:286;naloxone:310;amoxicillin:312;tobramycin:329;nitrofurantoin:357;dicloxacillin:358;pentamidine:395;carbamazepine:475;nystatin:486;lidocaine:511;ipratropium bromide:514;fluorometholone:607;ketoconazole:610;nortriptyline:622;pro…	1061
CKD_smr	SFX:OFFSIDES	post herpetic neuralgia	-0.330388	0.000127553	0.0623479	dorzolamide:5;glibenclamide:135;metoprolol:218;zidovudine:302;valdecoxib:369;pyridoxine:404;ketoconazole:610;etoposide:707;chlorhexidine:785;minoxidil:827;felodipine:849;letrozole:880;rofecoxib:882;glipizide:893;nitrendipine:959;sulindac:1031;sulfadiazine:1033;memantine:1060;nabumetone:1062;bupropion:1066;pyrazinamide:1125;guanfacine:1139;mitoxantrone:1155;progesterone:1219;estradiol:1228;dopamin…	784
CKD_smr	SFX:OFFSIDES	Infection Urinary Tract	-0.136554	0.00018795	0.0835183	probenecid:21;galantamine:23;colchicine:40;hydroxyzine:41;dicycloverine:42;furosemide:46;erythromycin:47;risperidone:48;loperamide:52;prednisone:54;aztreonam:79;oxytetracycline:87;cortisone:96;fluocinonide:97;metoclopramide:103;alfuzosin:134;piribedil:146;deferoxamine:155;phenazopyridine:162;diphenhydramine:170;bethanechol:173;amiloride:177;cisapride:183;perphenazine:190;cefaclor:193;indapamide:2…	710
CKD_smr	DrugClass:ATC_level_4	Second-generation cephalosporins	-0.550085	0.000424436	0.0220706	cefaclor:193;ceforanide:287;loracarbef:1007;cefotetan:1102;cefotiam:1209;cefoxitin:1281;cefmetazole:1283;cefamandole:1287;cefuroxime:1290	1006
EduYear	Targets:DrugBank4.1Enzyme	CYP2A6_CP2A6_HUMAN_P11509	-0.2456	0.00207157	0.0725049	valproic acid:34;ketoconazole:95;rosiglitazone:111;prednisolone:128;diethylstilbestrol:134;nifedipine:135;norfloxacin:236;metyrapone:248;clozapine:320;tranylcypromine:416;troleandomycin:434;sulfaphenazole:541;phenacetin:546;ifosfamide:583;amiodarone:655;propofol:684;menadione:799;bupropion:824;clomifene:838;zidovudine:849;paracetamol:857;thiamazole:873;progesterone:894;lidocaine:901;cisapride:921…	798
EduYear	Targets:DrugBank4.1Carriers	ALB_ALBU_HUMAN_P02768	0.179075	0.017758	0.0887902	naproxen:26;amitriptyline:47;levothyroxine sodium:62;cefotetan:89;sulindac:100;rosiglitazone:111;estradiol:124;acenocoumarol:145;sulfamethizole:158;thioproperazine:183;adipiodone:190;cefmetazole:192;acepromazine:221;naloxone:249;norethisterone:273;irinotecan:284;oxyphenbutazone:302;celecoxib:323;acetylsalicylic acid:326;metacycline:335;cefalexin:353;estropipate:370;liothyronine:384;estrone:392;ta…	769
EduYear	Targets:SEA_predicted	PTPRG_PTPRG_HUMAN	-0.786043	3.29116e-05	0.0781978	phthalylsulfathiazole:1026;tolfenamic acid:1031;glibenclamide:1163;sulpiride:1165;meclofenamic acid:1270	1025
EduYear	SFX:OFFSIDES	disease recurrence	-0.24623	9.26992e-07	0.00453114	amitriptyline:47;cefotaxime:58;doxepin:98;estradiol:124;nifedipine:135;thiamine:234;cyproheptadine:252;chloroquine:264;cefixime:267;dipyridamole:276;clenbuterol:312;mercaptopurine:368;famotidine:385;tacrolimus:404;baclofen:437;methotrexate:464;minoxidil:498;ursodeoxycholic acid:515;phenelzine:554;amphotericin B:568;carbamazepine:571;nortriptyline:602;ribavirin:637;nitrofurantoin:640;econazole:641…	636
EduYear	SFX:OFFSIDES	schizophrenia, paranoid type	-0.466136	1.17969e-05	0.0288316	raloxifene:66;doxepin:98;glipizide:271;perphenazine:809;sotalol:812;bupropion:824;procyclidine:842;paroxetine:903;atracurium besilate:953;orphenadrine:969;trifluoperazine:1075;fluvoxamine:1096;levomepromazine:1145;glibenclamide:1163;sulpiride:1165;haloperidol:1207;risperidone:1213;danazol:1274;zuclopenthixol:1300	808
EduYear	SFX:OFFSIDES	mediastinal disorder	-0.390597	1.97761e-05	0.0322219	simvastatin:219;etomidate:403;hydroxyzine:612;domperidone:619;urapidil:646;nabumetone:704;disopyramide:722;amantadine:743;etodolac:752;sotalol:812;tremorine:868;thalidomide:912;triamterene:1008;ciprofloxacin:1010;trimethobenzamide:1040;ambroxol:1066;chlorhexidine:1076;trihexyphenidyl:1133;fulvestrant:1147;methocarbamol:1152;theophylline:1156;dexamethasone:1194;metolazone:1225;metoclopramide:1298	611
EduYear	DrugClass:ATC_level_3	INTESTINAL ANTIINFECTIVES	-0.498999	0.00286404	0.0815516	succinylsulfathiazole:110;paromomycin:310;vancomycin:911;colistin:1016;phthalylsulfathiazole:1026;nystatin:1139;kanamycin:1168;nifuroxazide:1238;sulfaguanidine:1276;streptomycin:1288	910
EduYear	DrugClass:ATC_level_3	ESTROGENS	0.703221	0.00334	0.0815516	dienestrol:108;estradiol:124;diethylstilbestrol:134;estriol:193;estrone:392	392
EduYear	DrugClass:ATC_level_3	ANTICHOLINERGIC AGENTS	-0.644939	0.00365156	0.0815516	procyclidine:842;metixene:1082;trihexyphenidyl:1133;biperiden:1209;profenamine:1269	841
eGFRcrea	Targets:DrugBank4.1Enzyme	UGT1A1_UD11_HUMAN_P22309	0.415612	0.00015607	0.00546246	rifampicin:1;mycophenolic acid:6;fluvastatin:32;paracetamol:36;naproxen:53;estradiol:83;suprofen:103;etoposide:136;testosterone:198;diclofenac:204;irinotecan:395;troglitazone:456;indometacin:539;propofol:584;simvastatin:601;naltrexone:627;flurbiprofen:901;lovastatin:1283	627
eGFRcrea	Targets:DrugBank4.1Carriers	TTR_TTHY_HUMAN_P02766	0.47867	0.0152634	0.0763172	genistein:100;resveratrol:110;flufenamic acid:152;diflunisal:154;diclofenac:204;diethylstilbestrol:359;liothyronine:705;levothyroxine sodium:1239	359
eGFRcrea	Targets:SEA_predicted	IL8_IL8_HUMAN	0.328944	2.03162e-06	0.00209757	chlorphenesin:8;fenbufen:9;tolmetin:20;bupropion:33;tolfenamic acid:35;ketoprofen:49;naproxen:53;N-phenylanthranilic acid:65;2-aminobenzenesulfonamide:66;mefenamic acid:70;dexibuprofen:97;suprofen:103;baclofen:119;indoprofen:132;flufenamic acid:152;proxyphylline:194;diclofenac:204;etofylline:234;meclofenamic acid:258;acetylsalicylic acid:261;theobromine:264;theophylline:273;chlorpropamide:279;meb…	309
eGFRcrea	Targets:SEA_predicted	SIRT1_SIR1_HUMAN	-0.416148	2.19756e-06	0.00209757	N-acetyl-L-leucine:283;glycocholic acid:285;yohimbine:313;DL-PPMP:368;racecadotril:416;lisinopril:465;prilocaine:863;etodolac:908;tacrine:923;velnacrine:931;pergolide:993;phenanthridinone:996;ramipril:1013;alpha-yohimbine:1020;ondansetron:1037;captopril:1054;harmalol:1083;co-dergocrine mesilate:1118;spaglumic acid:1130;enalapril:1146;carcinine:1149;thioperamide:1183;pirlindole:1220;MG-132:1289	862
eGFRcrea	Targets:SEA_predicted	THA_RAT	0.510974	2.64844e-06	0.00209757	bupropion:33;tolfenamic acid:35;ciclopirox:45;dexibuprofen:97;flufenamic acid:152;triflusal:195;meclofenamic acid:258;acemetacin:307;benfluorex:328;iopanoic acid:344;phenacetin:362;iocetamic acid:386;lidocaine:921;bumetanide:1085;niflumic acid:1305	386
eGFRcrea	Targets:SEA_predicted	CXCR3_CXCR3_HUMAN	-0.516602	1.30511e-05	0.00775238	astemizole:480;benperidol:730;amiloride:857;terguride:889;lysergol:926;bezafibrate:976;praziquantel:1014;benzamil:1159;clebopride:1160;clemizole:1171;erastin:1215;phensuximide:1221;aminoglutethimide:1273;probenecid:1306	856
eGFRcrea	Targets:SEA_predicted	KCNH2_CAVPO	-0.698157	8.47017e-05	0.0402502	furazolidone:910;trifluoperazine:919;dantrolene:963;loxapine:1096;thioproperazine:1117;dyclonine:1150;prochlorperazine:1182	909
eGFRcrea	SFX:SIDER	upset	-0.53166	4.9318e-06	0.00585405	cyproheptadine:524;quinpirole:783;chlorpromazine:836;diltiazem:869;etodolac:908;lysergol:926;aminophenazone:957;tacrolimus:958;berberine:1033;methyldopa:1100;hycanthone:1154;NU-1025:1172;prochlorperazine:1182;dropropizine:1284	782
eGFRcrea	SFX:SIDER	furunculosis	-0.48065	3.34983e-05	0.0198812	tiratricol:622;oleandomycin:640;sulfathiazole:649;4,5-dianilinophthalimide:657;betamethasone:741;LY-294002:761;chlorpromazine:836;anisomycin:860;BW-B70C:870;apigenin:876;berberine:1033;ciclosporin:1140;oxymetazoline:1151;debrisoquine:1164;ornidazole:1165;rofecoxib:1264;Y-27632:1285	621
eGFRcrea	SFX:SIDER	twitching	-0.27771	0.000123296	0.0487841	chlormezanone:59;hesperidin:87;methotrexate:102;5182598:153;etofylline:234;streptomycin:260;metrizamide:272;15-delta prostaglandin J2:405;hydrastine hydrochloride:410;spironolactone:526;4,5-dianilinophthalimide:657;ginkgolide A:659;aconitine:696;noretynodrel:716;sulfasalazine:737;betamethasone:741;LY-294002:761;amylocaine:770;quipazine:780;buflomedil:830;guanethidine:832;chlorpromazine:836;amilor…	656
eGFRcrea	SFX:SIDER	pelvic pain	-0.357847	0.000239053	0.0590432	chlormezanone:59;dosulepin:107;levodopa:528;tiratricol:622;ticlopidine:679;aciclovir:699;betamethasone:741;alvespimycin:791;cloxacillin:824;diphenhydramine:840;BW-B70C:870;pyridoxine:886;phenindione:965;tolazoline:998;berberine:1033;harmaline:1065;docosahexaenoic acid ethyl ester:1136;monocrotaline:1152;hycanthone:1154;clebopride:1160;debrisoquine:1164;vitexin:1187;pindolol:1251;rofecoxib:1264	678
eGFRcrea	SFX:SIDER	vaginal bleeding	-0.474086	0.000286686	0.0590432	adenosine phosphate:95;alfuzosin:652;oxaprozin:789;BW-B70C:870;apigenin:876;pyridoxine:886;lysergol:926;mebhydrolin:978;nicardipine:984;tolazoline:998;docosahexaenoic acid ethyl ester:1136;debrisoquine:1164;pindolol:1251;tyrphostin AG-825:1255;tyrphostin AG-1478:1302	788
eGFRcrea	SFX:SIDER	hyperuricemia	-0.319937	0.000298449	0.0590432	hesperidin:87;adenosine phosphate:95;bisoprolol:140;etofylline:234;metrizamide:272;maprotiline:467;betaxolol:633;oleandomycin:640;midodrine:643;ginkgolide A:659;atropine:664;phenazone:669;ticlopidine:679;aconitine:696;sulfasalazine:737;butein:796;dopamine:851;sulpiride:855;dl-alpha tocopherol:856;anisomycin:860;diltiazem:869;BW-B70C:870;isoxsuprine:892;2-deoxy-D-glucose:916;mefloquine:973;splitom…	632
eGFRcrea	SFX:SIDER	urine output	-0.548889	0.000446952	0.0757902	atropine:664;anisomycin:860;BW-B70C:870;phenindione:965;mebhydrolin:978;phenanthridinone:996;debrisoquine:1164;cobalt chloride:1226;oxybutynin:1228	859
eGFRcrea	SFX:SIDER	swelling	-0.191497	0.000531115	0.0788041	tubocurarine chloride:2;nilutamide:13;acetazolamide:55;hesperidin:87;dihydroergotamine:94;etamivan:98;canavanine:129;bisoprolol:140;fulvestrant:142;ursodeoxycholic acid:143;metformin:149;ceftazidime:159;carbarsone:178;apomorphine:187;testosterone:198;1,4-chrysenequinone:209;primaquine:251;metrizamide:272;chlorambucil:276;domperidone:301;W-13:322;hydrastine hydrochloride:410;zoxazolamine:437;pseud…	780
eGFRcrea	SFX:SIDER	menstrual disorder	-0.308163	0.000709425	0.0935652	propafenone:161;streptomycin:260;metrizamide:272;hydrastine hydrochloride:410;pseudopelletierine:452;novobiocin:497;antazoline:618;tiratricol:622;sulfathiazole:649;4,5-dianilinophthalimide:657;atropine:664;phenazone:669;ticlopidine:679;aconitine:696;sulfasalazine:737;betamethasone:741;LY-294002:761;oxaprozin:789;alvespimycin:791;chlorpromazine:836;diphenhydramine:840;dopamine:851;anisomycin:860;B…	617
eGFRcrea	SFX:OFFSIDES	adjustment disorder with depressed mood	-0.635043	6.5484e-06	0.0182732	bisacodyl:199;glibenclamide:972;mefloquine:973;pergolide:993;celecoxib:1144;minocycline:1230;rofecoxib:1264;selegiline:1267;bupivacaine:1282	971
eGFRcrea	SFX:OFFSIDES	pneumoperitoneum	0.450632	7.47677e-06	0.0182732	metolazone:14;diflunisal:154;repaglinide:172;bisacodyl:199;daunorubicin:202;clotrimazole:210;verapamil:288;zidovudine:318;cefotaxime:354;metronidazole:371;mercaptopurine:374;dexamethasone:392;ticarcillin:461;atracurium besilate:466;naftidrofuryl:487;methylprednisolone:521;isradipine:812;buflomedil:830;amoxicillin:986	521
eGFRcrea	SFX:OFFSIDES	skin toxicity	0.485677	1.55914e-05	0.0232605	gefitinib:113;etoposide:136;ifosfamide:146;daunorubicin:202;flunisolide:211;budesonide:270;doxorubicin:298;zidovudine:318;cefotaxime:354;irinotecan:395;ganciclovir:397;thiamine:470;vancomycin:506;chlorhexidine:635;fusidic acid:1240	506
eGFRcrea	SFX:OFFSIDES	neoplasm recurrence	0.417639	1.90348e-05	0.0232605	scopolamine:28;bupropion:33;melatonin:42;dilazep:82;etoposide:136;ifosfamide:146;diflunisal:154;vinblastine:160;bisacodyl:199;gabexate:203;clotrimazole:210;memantine:245;mitoxantrone:263;chlorambucil:276;danazol:326;megestrol:336;nystatin:424;progesterone:608;nimesulide:621;cortisone:1024;econazole:1161;oxybutynin:1228;minocycline:1230;tamoxifen:1258	336
eGFRcrea	SFX:OFFSIDES	plagiocephaly	0.675115	4.90299e-05	0.0479316	bupropion:33;paroxetine:138;ribavirin:165;tiapride:266;ethosuximide:325;vigabatrin:329;saquinavir:430	430
eGFRcrea	SFX:OFFSIDES	post procedural vomiting	0.71054	7.51453e-05	0.0560527	dimenhydrinate:69;gefitinib:113;etoposide:136;ifosfamide:146;ribavirin:165;erythromycin:1080	165
eGFRcrea	SFX:OFFSIDES	application site bleeding	-0.755368	0.000105085	0.0560527	amoxicillin:986;cortisone:1024;fluticasone:1044;minoxidil:1191;deferoxamine:1287	985
eGFRcrea	SFX:OFFSIDES	hysterotomy	-0.753834	0.000111141	0.0560527	nicardipine:984;hydralazine:1041;methyldopa:1100;azathioprine:1231;bupivacaine:1282	983
eGFRcrea	SFX:OFFSIDES	uterovaginal prolapse	-0.578974	0.000114843	0.0560527	tobramycin:555;neomycin:577;raloxifene:656;cefadroxil:1190;nitrofurantoin:1227;thalidomide:1233;tamoxifen:1258;bethanechol:1259;imipramine:1301	1189
eGFRcrea	SFX:OFFSIDES	refusal of treatment by relative	0.379953	0.000116724	0.0560527	melatonin:42;valdecoxib:61;primidone:63;gefitinib:113;triamcinolone:121;etoposide:136;daunorubicin:202;levobunolol:330;mercaptopurine:374;irinotecan:395;cyclobenzaprine:398;methocarbamol:441;lisinopril:465;tranexamic acid:468;cyproheptadine:524;spironolactone:526;aztreonam:562;imipenem:582;famotidine:677;benzonatate:894;levomepromazine:1018;bumetanide:1085	582
eGFRcrea	SFX:OFFSIDES	rhythm idioventricular	-0.747506	0.000126141	0.0560527	doxazosin:975;clonidine:1007;hydralazine:1041;erythromycin:1080;tamoxifen:1258;triamterene:1266	974
eGFRcrea	SFX:OFFSIDES	bacteria blood identified	0.617692	0.000140638	0.0572867	etoposide:136;ifosfamide:146;ribavirin:165;bisacodyl:199;daunorubicin:202;mercaptopurine:374;trihexyphenidyl:446;ticarcillin:461;vancomycin:506	506
eGFRcrea	SFX:OFFSIDES	inadequate diet	0.643625	0.000184862	0.0695081	bupropion:33;mexiletine:46;baclofen:119;repaglinide:172;chlorpropamide:279;carbimazole:382;metoclopramide:471	471
eGFRcrea	DrugClass:ATC_level_4	Corticosteroids, potent (group III)	-0.703221	0.000634326	0.0329849	mometasone:918;fludroxycortide:1002;fluticasone:1044;diflorasone:1105;prednicarbate:1153	917
eGFRcrea	DrugClass:ATC_level_4	Other plain vitamin preparations	-0.643131	0.00357488	0.0820958	dexpanthenol:839;dl-alpha tocopherol:856;biotin:866;pyridoxine:886;riboflavin:903;calcium pantothenate:1197	838
eGFRcrea	DrugClass:ATC_level_4	Antibiotics	0.454713	0.00473629	0.0820958	rifampicin:1;paromomycin:50;cycloserine:131;rifabutin:185;streptomycin:260;kanamycin:278;dihydrostreptomycin:413;nystatin:424;griseofulvin:481;vancomycin:506;chlortetracycline:546;colistin:619;levcycloserine:808	619
EGG_BL	Targets:DrugBank4.1Enzyme	CYP2C18_CP2CI_HUMAN_P33260	-0.399131	0.00188183	0.0658639	lansoprazole:43;propofol:589;valproic acid:599;tolbutamide:627;desipramine:649;phenazone:723;diclofenac:792;diphenhydramine:801;ifosfamide:849;dexverapamil:880;aminophenazone:967;omeprazole:985;dapsone:1075;perphenazine:1149;lidocaine:1172;troleandomycin:1200;imipramine:1211;tretinoin:1227	588
EGG_BL	Targets:DrugBank4.1Trans	SLCO3A1_SO3A1_HUMAN_Q9UIG8	0.56298	0.00342516	0.0787514	dinoprostone:28;iloprost:144;benzathine benzylpenicillin:201;methotrexate:311;aminohippuric acid:333;dinoprost:389;alprostadil:585	389
EGG_BL	Targets:DrugBank4.1Trans	SLC22A7_S22A7_HUMAN_Q9Y694	0.307506	0.00539782	0.0787514	dinoprostone:28;cyclic adenosine monophosphate:69;probenecid:107;ganciclovir:135;rifampicin:140;tetracycline:157;acetylsalicylic acid:186;cefamandole:191;cefotaxime:214;minocycline:239;bumetanide:256;ketoprofen:303;methotrexate:311;cefalotin:315;aminohippuric acid:333;dinoprost:389;valproic acid:599;cefoperazone:644;theophylline:782;enalapril:807;cimetidine:901;zalcitabine:964;glibenclamide:1031;…	333
EGG_BL	Targets:DrugBank4.1Trans	SLC22A11_S22AB_HUMAN_Q9NSA0	0.311558	0.00694865	0.0787514	dinoprostone:28;estradiol:95;probenecid:107;tetracycline:157;cefamandole:191;benzathine benzylpenicillin:201;cefotaxime:214;minocycline:239;bumetanide:256;novobiocin:290;ketoprofen:303;methotrexate:311;cefalotin:315;aminohippuric acid:333;dinoprost:389;doxycycline:598;furosemide:622;cefoperazone:644;diclofenac:792;cefazolin:845;piroxicam:873;cimetidine:901;zidovudine:1050;oxytetracycline:1206;ind…	333
EGG_BL	Targets:SEA_predicted	ATS4_BOVIN	-0.800613	1.84555e-05	0.0438504	emetine:1045;cephaeline:1145;monastrol:1151;(+)-chelidonine:1270;praziquantel:1309	1044
EGG_BL	Targets:SEA_predicted	ESR2_RAT	0.215074	4.48299e-05	0.0532579	fenbufen:6;equilin:8;fludrocortisone:10;dinoprostone:28;ciprofibrate:33;nordihydroguaiaretic acid:59;ursolic acid:62;estradiol:95;dexibuprofen:123;dextromethorphan:133;iloprost:144;butyl hydroxybenzoate:146;trihexyphenidyl:168;etynodiol:189;diflorasone:199;oxedrine:200;estriol:203;ritodrine:207;dienestrol:252;genistein:261;dexamethasone:266;dydrogesterone:285;noretynodrel:296;ketoprofen:303;etioc…	754
EGG_BL	Targets:SEA_predicted	ESRRB_ERR2_HUMAN	0.454972	0.000110536	0.0875448	estradiol:95;kaempferol:179;estriol:203;genistein:261;palmatine:297;testosterone:367;estropipate:397;quercetin:434;chrysin:507;estrone:535;acacetin:545;mestranol:562;apigenin:632;fulvestrant:633;myricetin:1077	633
EGG_BL	SFX:SIDER	abnormal WBC	0.777437	4.17445e-06	0.00495507	etofylline:17;tiratricol:23;thiamine:32;ticlopidine:163;alvespimycin:284;noretynodrel:296	296
EGG_BL	SFX:SIDER	malignant syndrome	-0.344427	0.000162	0.0961468	tiratricol:23;rottlerin:245;rofecoxib:447;bezafibrate:588;5114445:610;chlorogenic acid:625;ambroxol:665;5182598:715;4-hydroxyphenazone:748;BW-B70C:772;androsterone:790;zimeldine:810;ciclosporin:820;convolamine:830;piracetam:877;LY-294002:885;cytisine:894;ornidazole:914;W-13:950;1,4-chrysenequinone:971;acetazolamide:988;phentolamine:1012;glibenclamide:1031;monocrotaline:1086;tubocurarine chloride:…	587
EGG_BL	SFX:OFFSIDES	adrenal cortical insufficiency	0.697389	1.79835e-05	0.0778335	procarbazine:13;citalopram:72;fluticasone:106;ampicillin:131;dobutamine:143;cefotaxime:214;aminophylline:524	214
EGG_BL	SFX:OFFSIDES	cytomegalovirus antigen	0.474858	3.18468e-05	0.0778335	baclofen:80;isoniazid:103;ganciclovir:135;rifampicin:140;minocycline:239;methotrexate:311;amantadine:336;amikacin:349;dopamine:366;azathioprine:381;piperacillin:450;imatinib:462;famotidine:520;diclofenac:792;tacrolimus:1087	520
EGG_BMI	Targets:SEA_predicted	ADRA1B_ADA1B_HUMAN	-0.288961	1.5587e-10	3.70346e-07	bambuterol:8;azaperone:32;pimozide:36;alprenolol:88;(-)-isoprenaline:112;monastrol:173;nalbuphine:201;phenylpropanolamine:282;piperacetazine:324;buflomedil:347;clenbuterol:362;methyldopa:404;sotalol:448;buspirone:449;bisoprolol:453;labetalol:459;lidoflazine:484;yohimbine:496;idazoxan:566;clemizole:592;octopamine:609;naloxone:639;alfuzosin:642;nicardipine:672;oxedrine:677;meptazinol:735;ritodrine:…	815
EGG_BMI	Targets:SEA_predicted	ADRA2B_ADA2B_HUMAN	-0.203802	4.09239e-05	0.0419341	lisuride:6;thiethylperazine:26;dihydroergotamine:31;perphenazine:38;vinpocetine:83;bergenin:85;alprenolol:88;(-)-isoprenaline:112;mesoridazine:113;oxymetazoline:149;thioridazine:159;cyclobenzaprine:241;vincamine:255;pirlindole:291;piperacetazine:324;ondansetron:337;vinburnine:342;dyclonine:348;co-dergocrine mesilate:370;acepromazine:379;clomipramine:390;amitriptyline:396;yohimbine:496;bromocripti…	651
EGG_BMI	Targets:SEA_predicted	DRD2_DRD2_HUMAN	-0.204583	5.29471e-05	0.0419341	fenbufen:13;thiethylperazine:26;dihydroergotamine:31;azaperone:32;nomifensine:49;harmalol:62;domperidone:97;(-)-isoprenaline:112;glibenclamide:203;cyproheptadine:253;amoxapine:254;betazole:274;phenylpropanolamine:282;melatonin:290;eticlopride:298;trimethobenzamide:304;trimetazidine:310;piperacetazine:324;mestranol:329;buflomedil:347;dyclonine:348;thalidomide:350;metoclopramide:403;methyldopa:404;…	779
EGG_BMI	Targets:SEA_predicted	SLC10A1_NTCP_HUMAN	0.458011	9.19143e-05	0.0545971	chenodeoxycholic acid:30;cephaeline:71;dehydrocholic acid:134;quinpirole:198;(+)-chelidonine:216;lithocholic acid:224;emetine:248;vincamine:255;naproxen:261;pregnenolone:280;rescinnamine:882;ursodeoxycholic acid:901;glycocholic acid:1075;reserpine:1221;sitosterol:1287	280
EGG_BMI	SFX:SIDER	dehydration	0.266753	7.7865e-05	0.0426052	debrisoquine:28;dihydroergotamine:31;thiamine:53;pentoxifylline:67;amprolium:94;15-delta prostaglandin J2:105;ciclosporin:118;atropine:121;N-acetylmuramic acid:142;oxymetazoline:149;midodrine:167;adenosine phosphate:180;BW-B70C:187;quinpirole:198;carbarsone:202;dihydrostreptomycin:250;iloprost:256;primaquine:268;tiratricol:279;benzocaine:299;aconitine:303;methotrexate:364;ornidazole:372;phenazone…	809
EGG_BMI	SFX:SIDER	delusions	0.339578	0.000103949	0.0426052	splitomicin:5;clorgiline:68;dipyridamole:108;ciclosporin:118;cytisine:141;oxymetazoline:149;HNMPA-(AM)3:165;BW-B70C:187;glibenclamide:203;testosterone:233;tiratricol:279;aconitine:303;ornidazole:372;chlormezanone:429;monocrotaline:450;W-13:458;guanethidine:498;ambroxol:508;apomorphine:560;LY-294002:565;3-hydroxy-DL-kynurenine:618;tubocurarine chloride:635;rofecoxib:649;spironolactone:687;hydrasti…	687
EGG_BMI	SFX:SIDER	ileus	0.272451	0.000120123	0.0426052	splitomicin:5;debrisoquine:28;pentoxifylline:67;5114445:101;acenocoumarol:102;15-delta prostaglandin J2:105;oxymetazoline:149;HNMPA-(AM)3:165;chlorogenic acid:183;carbarsone:202;testosterone:233;primaquine:268;tiratricol:279;cloxacillin:285;aconitine:303;trimethobenzamide:304;sulfanilamide:305;procainamide:312;neomycin:349;chlortetracycline:407;4-hydroxyphenazone:421;amylocaine:443;W-13:458;hycan…	761
EGG_BMI	SFX:SIDER	postural hypotension	0.216888	0.000156041	0.0426052	debrisoquine:28;thiamine:53;pentoxifylline:67;15-delta prostaglandin J2:105;betulinic acid:111;ciclosporin:118;cytisine:141;N-acetylmuramic acid:142;oxymetazoline:149;HNMPA-(AM)3:165;midodrine:167;mebeverine:170;calycanthine:181;BW-B70C:187;captopril:189;tranexamic acid:192;glibenclamide:203;pepstatin:209;testosterone:233;kanamycin:235;dihydrostreptomycin:250;amoxapine:254;tiratricol:279;benzocai…	512
EGG_BMI	SFX:SIDER	sexual dysfunction	0.421827	0.000179466	0.0426052	naftidrofuryl:60;15-delta prostaglandin J2:105;ciclosporin:118;calycanthine:181;BW-B70C:187;primaquine:268;tiratricol:279;clenbuterol:362;ornidazole:372;chlormezanone:429;betaxolol:461;LY-294002:565;SR-95531:645;rofecoxib:649;ginkgolide A:676;spironolactone:687;nifedipine:859	687
EGG_BMI	SFX:SIDER	edema	0.127662	0.000226167	0.0447433	splitomicin:5;debrisoquine:28;isoniazid:29;perphenazine:38;pirinixic acid:42;thiamine:53;tetrahydroalstonine:58;naftidrofuryl:60;pentoxifylline:67;clorgiline:68;clotrimazole:72;noscapine:81;doxycycline:82;cyclizine:89;amprolium:94;domperidone:97;docosahexaenoic acid ethyl ester:100;5114445:101;acenocoumarol:102;15-delta prostaglandin J2:105;ampyrone:106;dipyridamole:108;betulinic acid:111;mesorid…	475
EGG_BMI	SFX:OFFSIDES	snoring	-0.334693	2.68249e-06	0.00928274	metolazone:129;ketoconazole:132;carbamazepine:138;disopyramide:380;minocycline:481;levomepromazine:603;naloxone:639;mexiletine:641;rofecoxib:649;bezafibrate:660;prednisolone:678;ergocalciferol:688;clindamycin:692;chlorhexidine:733;galantamine:775;phenacetin:794;nifedipine:859;clozapine:902;mefloquine:908;bisacodyl:916;bupivacaine:946;famotidine:1040;flecainide:1048;flurbiprofen:1064;erythromycin:…	638
EGG_BMI	SFX:OFFSIDES	traumatic haematoma	0.475232	4.55552e-06	0.00928274	piperacillin:48;benzydamine:77;acenocoumarol:102;chloroquine:143;cefaclor:147;acebutolol:163;paclitaxel:168;metformin:190;fludrocortisone:207;cefotiam:212;rilmenidine:243;trimetazidine:310;rofecoxib:649;citalopram:721;nifedipine:859;omeprazole:926;pindolol:1018	310
EGG_BMI	SFX:OFFSIDES	polyuria	-0.229272	5.69726e-06	0.00928274	mercaptopurine:11;glipizide:45;doxycycline:82;nystatin:96;metolazone:129;letrozole:158;mebeverine:170;ribavirin:193;glibenclamide:203;diphenhydramine:210;procyclidine:228;kanamycin:235;rilmenidine:243;bupropion:301;trimetazidine:310;bumetanide:382;metoclopramide:403;methyldopa:404;roxithromycin:441;sotalol:448;ramipril:455;bromocriptine:499;quinidine:505;biperiden:546;celecoxib:558;cefadroxil:591…	856
EGG_BMI	SFX:OFFSIDES	mouth injury	0.468266	7.66268e-06	0.00936379	mercaptopurine:11;fusidic acid:40;thiamine:53;estradiol:64;iopamidol:87;nystatin:96;metolazone:129;carbamazepine:138;acebutolol:163;ribavirin:193;azathioprine:361;methotrexate:364;amitriptyline:396;lovastatin:797;naltrexone:814;furosemide:898;triamterene:1082	396
EGG_BMI	SFX:OFFSIDES	peritonsillitis	0.745971	1.71374e-05	0.0167535	ketoconazole:132;paclitaxel:168;ribavirin:193;diphenhydramine:210;cefotiam:212;ondansetron:337	337
EGG_BMI	SFX:OFFSIDES	complex partial seizures	-0.382263	3.85908e-05	0.0300428	mercaptopurine:11;carbamazepine:138;etoposide:251;bupropion:301;verteporfin:427;rofecoxib:649;saquinavir:800;haloperidol:874;bisacodyl:916;primidone:925;valproic acid:933;baclofen:955;sulpiride:996;cefotaxime:1027;nefopam:1057;ethambutol:1066;fluvoxamine:1068;dicycloverine:1176;fenofibrate:1180;trimethoprim:1193;doxepin:1215;ampicillin:1241;guanfacine:1251;ethosuximide:1285	873
EGG_BMI	SFX:OFFSIDES	learning disability	-0.779141	4.30236e-05	0.0300428	clonidine:1017;erythromycin:1070;theophylline:1088;terbutaline:1155;ampicillin:1241	1016
EGG_BMI	SFX:OFFSIDES	rhythm idioventricular	-0.771297	5.11403e-05	0.0312467	hydralazine:1006;clonidine:1017;erythromycin:1070;triamterene:1082;doxazosin:1151;tamoxifen:1259	1005
EGG_BMI	SFX:OFFSIDES	Bicuspid Aortic Valve	-0.765337	7.26679e-05	0.0394668	nitrofurantoin:999;erythromycin:1070;progesterone:1102;terbutaline:1155;phenazopyridine:1299	998
EGG_BMI	SFX:OFFSIDES	uterine bleeding	-0.29938	9.61628e-05	0.0470044	triamcinolone:19;prazosin:47;paclitaxel:168;ribavirin:193;methylprednisolone:242;bupropion:301;nizatidine:317;clomipramine:390;diclofenac:423;minoxidil:515;diltiazem:576;diethylstilbestrol:594;raloxifene:657;cefuroxime:674;nabumetone:700;chlorhexidine:733;levonorgestrel:793;nifedipine:859;cyclopentolate:961;topiramate:1054;fluvoxamine:1068;triamterene:1082;theophylline:1088;progesterone:1102;cari…	1053
EGG_BMI	SFX:OFFSIDES	arthropod bite	0.295644	0.00011937	0.0530439	leflunomide:1;mercaptopurine:11;glipizide:45;estradiol:64;pentoxifylline:67;clotrimazole:72;doxycycline:82;ketoconazole:132;memantine:151;acebutolol:163;amantadine:178;ribavirin:193;cyproheptadine:253;iloprost:256;prednisone:278;oxaprozin:355;amitriptyline:396;fluoxetine:424;orphenadrine:438;ciclopirox:511;pioglitazone:514;econazole:516;fluticasone:584;rifampicin:598;hydrochlorothiazide:602;nalox…	761
EGG_BMI	SFX:OFFSIDES	injection site discolouration	0.443946	0.00021214	0.0864117	leflunomide:1;clotrimazole:72;ketoconazole:132;ribavirin:193;fludrocortisone:207;cefotiam:212;metamizole sodium:232;bupropion:301;azathioprine:361;verteporfin:427;buspirone:449;aminophylline:552;apomorphine:560;raloxifene:657;phenacetin:794	560
EGG_BMI	DrugClass:ATC_level_3	IMMUNOSUPPRESSANTS	0.727552	3.75047e-05	0.00251282	leflunomide:1;sirolimus:56;ciclosporin:118;mycophenolic acid:266;thalidomide:350;azathioprine:361	361
EGG_BMI	DrugClass:ATC_level_3	AMINOGLYCOSIDE ANTIBACTERIALS	-0.716258	0.00041313	0.0138398	netilmicin:935;butirosin:981;ribostamycin:1025;tobramycin:1157;sisomicin:1203	934
EGG_BMI	DrugClass:ATC_level_4	Other aminoglycosides	-0.716258	0.00041313	0.0214827	netilmicin:935;butirosin:981;ribostamycin:1025;tobramycin:1157;sisomicin:1203	934
EGG_BW	Targets:SEA_predicted	AOC3_AOC3_HUMAN	0.259073	3.01155e-06	0.00715544	prenylamine:16;pargyline:38;fenoterol:50;tranylcypromine:63;nabumetone:67;meclofenoxate:97;corbadrine:134;meptazinol:136;labetalol:148;salbutamol:154;pheniramine:190;octopamine:200;bufexamac:203;dipivefrine:223;oxedrine:239;isoxsuprine:243;trimetazidine:245;nisoxetine:265;orciprenaline:277;tropicamide:298;ketoprofen:307;terbutaline:309;fenoprofen:316;(-)-isoprenaline:328;difenidol:330;isoetarine:…	437
EGG_BW	SFX:OFFSIDES	dementia with lewy bodies	-0.846626	2.64816e-06	0.00957441	amantadine:1105;levomepromazine:1135;imipramine:1142;dantrolene:1208;trihexyphenidyl:1305	1104
EGG_BW	SFX:OFFSIDES	pyothorax	-0.499268	3.91752e-06	0.00957441	etodolac:247;etoposide:349;methotrexate:791;gefitinib:819;citalopram:895;naproxen:930;leflunomide:939;isoniazid:1015;biperiden:1026;loxapine:1048;clemastine:1094;paclitaxel:1141;minocycline:1146;ambroxol:1255;fludrocortisone:1259;clozapine:1263;ribavirin:1298;felbinac:1308	790
EGG_BW	SFX:OFFSIDES	spondylosis	0.473725	3.42689e-05	0.0466953	flunisolide:42;nabumetone:67;bupropion:108;nitrofurantoin:121;bisacodyl:169;etodolac:247;nortriptyline:313;carbamazepine:325;piroxicam:334;methocarbamol:462;digoxin:575;cisapride:583;orlistat:679;cyclobenzaprine:686;rofecoxib:696	696
EGG_BW	SFX:OFFSIDES	syndactyly	-0.782209	3.82122e-05	0.0466953	dapsone:1021;letrozole:1029;levomepromazine:1135;mianserin:1219;methyldopa:1273	1020
EGG_BW	SFX:OFFSIDES	red blood cell sedimentation rate decreased	-0.767025	6.82156e-05	0.0666876	valproic acid:220;clozapine:1263;estradiol:1277;rifampicin:1281;ribavirin:1298	1262
EGG_BW	SFX:OFFSIDES	Splenic infarction	-0.332381	0.000108293	0.0882225	clomipramine:25;etidronic acid:41;nimesulide:297;mercaptopurine:431;tremorine:607;daunorubicin:646;prochlorperazine:657;sulfamethoxazole:663;rofecoxib:696;ciprofloxacin:744;metoclopramide:764;lidocaine:773;dobutamine:814;clindamycin:827;amitriptyline:864;dexamethasone:916;naproxen:930;flucloxacillin:970;metronidazole:1035;vancomycin:1070;diphenhydramine:1076;perphenazine:1180;clotrimazole:1202;te…	606
EGG_HC	Targets:SEA_predicted	AMPB_RAT	-0.398322	9.32237e-06	0.02215	prenylamine:54;aminoglutethimide:132;naftidrofuryl:195;methyldopa:285;phenelzine:286;selegiline:287;tranylcypromine:410;alverine:508;MG-132:801;benfluorex:932;phenylpropanolamine:969;oxetacaine:975;labetalol:990;difenidol:1002;felbinac:1016;proglumide:1068;mephentermine:1072;dexibuprofen:1074;benzamil:1131;fendiline:1140;N-acetyl-L-leucine:1143;levodopa:1149;spaglumic acid:1151;DL-PPMP:1181;fenop…	931
EGG_HC	SFX:SIDER	feeling abnormal	0.619658	0.000129018	0.0876182	oxaprozin:5;alvespimycin:71;novobiocin:165;hydrastine hydrochloride:168;LY-294002:222;oleandomycin:305;ornidazole:338;BW-B70C:358;ciclosporin:549	358
EGG_HC	SFX:SIDER	sensory disturbance	0.616581	0.00014763	0.0876182	isoconazole:96;folic acid:151;novobiocin:165;hydrastine hydrochloride:168;LY-294002:222;aconitine:263;betazole:312;oxymetazoline:362;ciclosporin:549	362
EGG_HC	SFX:OFFSIDES	Dermatitis diaper	-0.837423	3.95963e-06	0.0193547	zidovudine:1093;gentamicin:1109;levodopa:1149;erythromycin:1171;etoposide:1174	1092
EGG_HC	SFX:OFFSIDES	excessive masturbation	-0.799847	1.90343e-05	0.032827	piribedil:1044;primidone:1066;bupropion:1092;glipizide:1117;metoclopramide:1186	1043
EGG_HC	SFX:OFFSIDES	osteochondrosis	-0.509653	2.01475e-05	0.032827	tobramycin:233;pioglitazone:501;tamoxifen:848;metronidazole:930;cortisone:1015;bupivacaine:1027;bupropion:1092;clindamycin:1107;omeprazole:1137;cyclopentolate:1145;levodopa:1149;naproxen:1182;quinidine:1219;chlorhexidine:1286	847
EGG_HC	DrugClass:ATC_level_3	ANTIINFLAMMATORY AND ANTIRHEUMATIC PRODUCTS, NON-STEROIDS	0.299192	0.00113894	0.0593512	oxaprozin:5;tenoxicam:23;bufexamac:103;rofecoxib:136;mefenamic acid:178;valdecoxib:191;sulindac:251;nimesulide:252;nabumetone:264;aceclofenac:300;flufenamic acid:302;azapropazone:307;meclofenamic acid:369;flurbiprofen:386;tiaprofenic acid:396;piroxicam:404;ketorolac:423;tolfenamic acid:447;niflumic acid:469;etodolac:490;ketoprofen:702;acemetacin:715;suprofen:778;zomepirac:794;fenbufen:908;indopro…	490
EGG_HC	DrugClass:ATC_level_3	DECONGESTANTS AND OTHER NASAL PREPARATIONS FOR TOPICAL USE	0.582949	0.00177168	0.0593512	levocabastine:6;ipratropium bromide:95;tetryzoline:101;naphazoline:198;oxymetazoline:362;flunisolide:371;xylometazoline:550	550
EGG_OBESITY	Targets:DrugBank4.1	CHRM5_ACM5_HUMAN_P08912	-0.397665	1.10111e-05	0.00135437	terfenadine:512;homatropine:520;trimipramine:526;promazine:536;clozapine:680;nortriptyline:703;amitriptyline:741;imipramine:839;paroxetine:845;amoxapine:868;trihexyphenidyl:965;levomepromazine:986;nicardipine:1038;desipramine:1041;metixene:1053;brompheniramine:1093;maprotiline:1104;scopolamine:1149;atropine:1176;doxepin:1181;chlorprothixene:1192;loxapine:1208;cinnarizine:1241;promethazine:1303	511
EGG_OBESITY	Targets:DrugBank4.1	pbpA_PBPA_CLOPE_Q8XJ01	0.490347	0.000274309	0.01687	cloxacillin:3;cefotiam:51;cefapirin:58;bacampicillin:82;cefuroxime:123;flucloxacillin:127;cefalotin:195;pivampicillin:224;ciclacillin:285;cefaclor:300;pivmecillinam:674;azlocillin:803;amoxicillin:815;loracarbef:1107	300
EGG_OBESITY	Targets:DrugBank4.1	CHRM2_ACM2_HUMAN_P08172	-0.259359	0.000665262	0.0272757	tropicamide:166;profenamine:212;hyoscyamine:266;procyclidine:332;bethanechol:387;pilocarpine:410;terfenadine:512;homatropine:520;trimipramine:526;promazine:536;cyproheptadine:555;carbachol:556;triflupromazine:559;clozapine:680;oxybutynin:682;dicycloverine:683;nortriptyline:703;glycopyrronium bromide:730;amitriptyline:741;ipratropium bromide:745;gallamine triethiodide:749;imipramine:839;paroxetine…	511
EGG_OBESITY	SFX:OFFSIDES	hyperreflexia	-0.319666	1.24309e-06	0.00607621	streptomycin:47;ifosfamide:164;verteporfin:216;bupropion:256;trazodone:276;diltiazem:284;ivermectin:435;mianserin:452;loperamide:506;fluvoxamine:568;cyclizine:582;roxithromycin:602;zidovudine:771;mebeverine:793;domperidone:798;enalapril:811;pyrazinamide:813;zuclopenthixol:814;amoxicillin:815;cyclobenzaprine:823;dextromethorphan:829;thiamine:833;imipramine:839;ribavirin:867;levodopa:873;sulfasalaz…	770
EGG_OBESITY	SFX:OFFSIDES	intracardiac thrombus	-0.316554	2.22196e-05	0.0434194	azathioprine:13;iopamidol:87;baclofen:191;trazodone:276;repaglinide:289;methocarbamol:405;hydralazine:416;fenoterol:444;simvastatin:573;rofecoxib:580;etomidate:601;metolazone:617;digoxin:629;milrinone:633;bumetanide:640;urapidil:715;colistin:786;enalapril:811;imipramine:839;aminophylline:1009;rosiglitazone:1034;nicardipine:1038;amiodarone:1062;clonidine:1068;diclofenac:1073;dacarbazine:1081;amino…	1008
EGG_OBESITY	SFX:OFFSIDES	empyema drainage	-0.791411	2.66486e-05	0.0434194	pyridoxine:1033;progesterone:1156;valdecoxib:1175;doxepin:1181;cortisone:1296	1032
EGG_OBESITY	SFX:OFFSIDES	eye burns	0.726017	3.99764e-05	0.0488511	timolol:8;fluocinonide:75;ascorbic acid:84;dorzolamide:220;minoxidil:351;fluorometholone:363	363
EXTRAVERSION	Targets:SEA_predicted	DAC_ACTSP	0.46785	1.92329e-06	0.00456973	fenoprofen:11;pronetalol:25;phthalylsulfathiazole:36;tolfenamic acid:48;flurbiprofen:84;atropine methonitrate:136;DL-thiorphan:186;N-phenylanthranilic acid:209;mefenamic acid:210;ketoprofen:238;phenylpropanolamine:293;isocarboxazid:323;labetalol:343;acetylsalicylic acid:361;meclofenamic acid:568;sodium phenylbutyrate:670;proglumide:777;propafenone:783;nefopam:1072	361
EXTRAVERSION	Targets:SEA_predicted	PGFRB_MOUSE	0.384615	8.34107e-05	0.099092	naproxen:38;procainamide:46;papaverine:82;oxybenzone:175;tiabendazole:181;DL-thiorphan:186;ricinine:218;mepacrine:221;melatonin:264;staurosporine:271;nabumetone:290;terguride:330;piromidic acid:353;nialamide:364;irinotecan:447;prochlorperazine:457;cinchocaine:544;metoclopramide:634;pipemidic acid:651;benzamil:743;racecadotril:1240;tacrine:1298	457
EXTRAVERSION	SFX:SIDER	bladder spasm	-0.809049	1.30984e-05	0.0155478	oleandomycin:1056;midodrine:1108;N-acetylmuramic acid:1127;15-delta prostaglandin J2:1209;hycanthone:1231	1055
EXTRAVERSION	SFX:SIDER	pure red cell aplasia	-0.730061	0.000258466	0.0883599	carcinine:953;oleandomycin:1056;zoxazolamine:1063;hycanthone:1231;phenazone:1307	952
EXTRAVERSION	SFX:SIDER	red cell aplasia	-0.730061	0.000258466	0.0883599	carcinine:953;oleandomycin:1056;zoxazolamine:1063;hycanthone:1231;phenazone:1307	952
EXTRAVERSION	SFX:SIDER	hypertonia	-0.222816	0.000297759	0.0883599	dacarbazine:13;metrizamide:23;adenosine phosphate:35;procainamide:46;oxymetazoline:58;4,5-dianilinophthalimide:67;Y-27632:79;hydrastine hydrochloride:80;nilutamide:116;phenindione:148;imipramine:160;methotrexate:235;chlorpromazine:291;dopamine:366;ticlopidine:373;desipramine:415;mefloquine:529;hesperidin:533;alvespimycin:540;betulinic acid:545;maprotiline:561;LY-294002:596;betamethasone:664;xylaz…	891
EXTRAVERSION	SFX:OFFSIDES	catheter site haemorrhage	-0.455699	3.37317e-08	0.000164881	dobutamine:179;quinidine:393;enalapril:643;etoposide:725;triamterene:726;amitriptyline:731;deferoxamine:771;carisoprodol:810;dicycloverine:815;bupivacaine:817;erythromycin:840;amoxicillin:854;rofecoxib:911;atracurium besilate:938;nafcillin:954;cefepime:1011;sulfasalazine:1038;ampicillin:1064;bisacodyl:1079;midodrine:1108;vancomycin:1113;finasteride:1123;thiamine:1132;lovastatin:1145;iodixanol:115…	724
EXTRAVERSION	SFX:OFFSIDES	neutropenic colitis	-0.430458	2.52293e-05	0.0425173	salbutamol:60;prochlorperazine:457;chlorhexidine:674;amiloride:691;ofloxacin:710;etoposide:725;amitriptyline:731;ceftazidime:775;daunorubicin:779;amoxicillin:854;metamizole sodium:883;amphotericin B:914;gentamicin:915;ciprofloxacin:930;cyclizine:992;benzydamine:1049;bisacodyl:1079;vancomycin:1113;dexamethasone:1134;hydroxyzine:1138;cyclobenzaprine:1181;colistin:1262	673
EXTRAVERSION	SFX:OFFSIDES	catheter site infection	-0.454427	2.73458e-05	0.0425173	fenofibrate:111;piperacillin:128;etoposide:725;triamterene:726;bupivacaine:817;clozapine:826;ursodeoxycholic acid:895;rofecoxib:911;gentamicin:915;fludrocortisone:937;theophylline:995;cisapride:1006;bisacodyl:1079;midodrine:1108;finasteride:1123;ifosfamide:1176;cyclobenzaprine:1181;megestrol:1239;diphenhydramine:1277	724
EXTRAVERSION	SFX:OFFSIDES	hypoalbuminaemia	-0.222355	4.07169e-05	0.0425173	cefuroxime:12;piperacillin:128;sulfadiazine:133;famotidine:171;pyridoxine:174;mefenamic acid:210;methotrexate:235;bisoprolol:246;tacrolimus:260;isoniazid:298;atovaquone:307;acenocoumarol:338;cefotiam:355;dopamine:366;thalidomide:443;piracetam:469;prednisolone:552;furosemide:569;riluzole:586;brinzolamide:607;valproic acid:619;difenidol:625;tremorine:627;ascorbic acid:630;metoclopramide:634;amikaci…	606
EXTRAVERSION	SFX:OFFSIDES	nuclear magnetic resonance imaging brain abnormal	-0.330966	4.74619e-05	0.0425173	tioguanine:131;sulfadiazine:133;selegiline:236;gefitinib:525;methocarbamol:534;baclofen:549;maprotiline:561;riluzole:586;ganciclovir:650;zidovudine:721;etoposide:725;fluvoxamine:728;azathioprine:766;metformin:813;dicycloverine:815;nystatin:819;amoxicillin:854;bromocriptine:888;nitrofurantoin:903;pergolide:910;rofecoxib:911;atracurium besilate:938;leflunomide:955;ribavirin:968;cyclizine:992;cisapr…	524
EXTRAVERSION	SFX:OFFSIDES	incision site infection	-0.442799	6.06827e-05	0.0425173	dacarbazine:13;naloxone:428;ofloxacin:710;etoposide:725;diclofenac:730;valdecoxib:735;clindamycin:753;tetracycline:838;leflunomide:955;ribavirin:968;clonidine:989;fluocinonide:1082;clotrimazole:1087;vinblastine:1098;dexamethasone:1134;ketoconazole:1177;kanamycin:1221;glipizide:1248;lidocaine:1263	709
EXTRAVERSION	SFX:OFFSIDES	hepatitis	-0.20452	6.3313e-05	0.0425173	oxytetracycline:3;sotalol:24;naltrexone:115;piperacillin:128;fusidic acid:129;nimesulide:147;pyridoxine:174;trimetazidine:188;trimethoprim:206;fluticasone:217;chloramphenicol:228;bisoprolol:246;estradiol:257;melatonin:264;nabumetone:290;budesonide:297;isoniazid:298;repaglinide:303;cetirizine:340;triamcinolone:344;amiodarone:386;letrozole:391;minoxidil:396;pyrazinamide:408;benzonatate:422;dimenhyd…	740
EXTRAVERSION	SFX:OFFSIDES	crohn's disease	-0.30058	6.95865e-05	0.0425173	cefuroxime:12;fluticasone:217;estradiol:257;budesonide:297;isoniazid:298;cetirizine:340;mercaptopurine:354;ciprofibrate:375;domperidone:444;loperamide:506;prednisolone:552;nortriptyline:673;diclofenac:730;etidronic acid:747;cortisone:754;azathioprine:766;dicycloverine:815;nystatin:819;clozapine:826;tetracycline:838;erythromycin:840;amoxicillin:854;trimethobenzamide:889;dapsone:959;cyclizine:992;p…	729
EXTRAVERSION	SFX:OFFSIDES	cerebrovascular insufficiency	-0.757669	9.65793e-05	0.0504504	clonidine:989;imatinib:1054;cyclobenzaprine:1181;carbimazole:1246;verapamil:1283	988
EXTRAVERSION	SFX:OFFSIDES	skin oedema	0.456105	0.000103213	0.0504504	etodolac:31;sulfadiazine:133;pyridoxine:174;methotrexate:235;tacrolimus:260;melatonin:264;methyldopa:311;letrozole:391;quinidine:393;fulvestrant:437;tamoxifen:451;prochlorperazine:457;chlorhexidine:674;valdecoxib:735;amoxicillin:854	457
EXTRAVERSION	SFX:OFFSIDES	haptoglobin decreased	-0.448145	0.000126476	0.0562012	trimetazidine:188;quinidine:393;etoposide:725;rilmenidine:741;terazosin:756;spironolactone:780;nitrofurantoin:903;amphotericin B:914;oxybutynin:929;atracurium besilate:938;leflunomide:955;bumetanide:956;ribavirin:968;disulfiram:1009;indapamide:1044;vancomycin:1113;cefaclor:1215;biperiden:1270	724
EXTRAVERSION	SFX:OFFSIDES	bone marrow depression	-0.247311	0.000150965	0.0614931	etodolac:31;famotidine:171;isoniazid:298;acenocoumarol:338;cefotiam:355;minoxidil:396;benfluorex:419;doxorubicin:434;irinotecan:447;tamoxifen:451;cefotaxime:511;tolbutamide:558;carbamazepine:608;tremorine:627;ganciclovir:650;paclitaxel:656;ifenprodil:690;mitoxantrone:696;tobramycin:702;cromoglicic acid:723;etoposide:725;triamterene:726;amitriptyline:731;pentamidine:742;cortisone:754;azathioprine:…	607
EXTRAVERSION	SFX:OFFSIDES	aggression	-0.213858	0.000166852	0.0627363	ranitidine:10;nalbuphine:101;imipramine:160;ethosuximide:185;trimetazidine:188;trimethoprim:206;zalcitabine:208;melatonin:264;zuclopenthixol:273;chlorpromazine:291;budesonide:297;promethazine:382;paroxetine:389;pyrazinamide:408;trimipramine:409;probenecid:411;dihydroergotamine:418;doxepin:463;sulfamethoxazole:482;loperamide:506;mefloquine:529;methocarbamol:534;cinnarizine:572;valproic acid:619;ga…	874
EXTRAVERSION	SFX:OFFSIDES	peripheral nerve lesion	-0.735226	0.000196917	0.068317	dapsone:959;nefopam:1072;fluocinonide:1082;glimepiride:1167;ketoconazole:1177;biotin:1187	958
EXTRAVERSION	SFX:OFFSIDES	sputum culture positive	-0.225941	0.000209647	0.068317	etodolac:31;scopolamine:47;piperacillin:128;nimesulide:147;famotidine:171;dobutamine:179;nimodipine:187;chlorpromazine:291;isoniazid:298;meropenem:351;dopamine:366;letrozole:391;quinidine:393;pyrazinamide:408;gefitinib:525;mefloquine:529;methocarbamol:534;ascorbic acid:630;bupropion:633;ganciclovir:650;propofol:660;mexiletine:663;chlorhexidine:674;aztreonam:675;roxithromycin:676;flucytosine:681;m…	629
EXTRAVERSION	SFX:OFFSIDES	b-cell lymphoma	-0.287715	0.000272453	0.0790915	ipratropium bromide:57;gliclazide:90;piroxicam:194;tacrolimus:260;mercaptopurine:354;doxorubicin:434;sulfamethoxazole:482;prednisolone:552;ganciclovir:650;chlorhexidine:674;mitoxantrone:696;metolazone:701;ofloxacin:710;etoposide:725;fluvoxamine:728;diclofenac:730;clindamycin:753;azathioprine:766;nystatin:819;clozapine:826;naftopidil:847;nitrofurantoin:903;ciprofloxacin:930;haloperidol:942;lefluno…	649
EXTRAVERSION	SFX:OFFSIDES	application site dermatitis	-0.464093	0.000275073	0.0790915	fusidic acid:129;raloxifene:319;mianserin:789;isradipine:792;carisoprodol:810;digoxin:814;oxybutynin:929;bumetanide:956;colchicine:1033;bisacodyl:1079;glimepiride:1167;cyclobenzaprine:1181;glipizide:1248;pioglitazone:1292	788
FastingGlucose	Targets:DrugBank4.1	MAOB_AOFB_HUMAN_P27338	-0.609658	2.5275e-05	0.00310882	procaine:184;nomifensine:939;tranylcypromine:1021;zimeldine:1143;selegiline:1205;phenelzine:1258;pargyline:1268;nialamide:1305;isocarboxazid:1308	938
FastingGlucose	Targets:DrugBank4.1	CHRM4_ACM4_HUMAN_P08173	0.300546	0.00181826	0.0701542	clozapine:4;desipramine:6;nortriptyline:26;brompheniramine:79;chlorprothixene:119;metixene:165;procyclidine:214;promethazine:235;nicardipine:250;terfenadine:290;paroxetine:382;maprotiline:433;atropine:437;promazine:448;hyoscyamine:452;doxepin:489;cinnarizine:495;scopolamine:517;amitriptyline:547;homatropine:550;trihexyphenidyl:649;trimipramine:823;tropicamide:910;imipramine:960;amoxapine:990;levo…	550
FastingGlucose	Targets:DrugBank4.1	mrdA_PBP2_ECOLI_P0AD65	0.719325	0.00219539	0.0701542	cefepime:144;ceftazidime:146;imipenem:283;cefoperazone:312;cefazolin:371	371
FastingGlucose	Targets:DrugBank4.1	CHRM3_ACM3_HUMAN_P20309	0.246076	0.00241223	0.0701542	clozapine:4;desipramine:6;nortriptyline:26;brompheniramine:79;chlorprothixene:119;glycopyrronium bromide:121;metixene:165;tridihexethyl:190;methacholine chloride:197;procyclidine:214;promethazine:235;nicardipine:250;terfenadine:290;disopyramide:364;paroxetine:382;pilocarpine:386;maprotiline:433;atropine:437;promazine:448;mepenzolate bromide:451;hyoscyamine:452;doxepin:489;cinnarizine:495;oxybutyn…	550
FastingGlucose	Targets:DrugBank4.1	CA1_CAH1_HUMAN_P00915	-0.457206	0.0028518	0.0701542	hydrochlorothiazide:188;methazolamide:377;hydroflumethiazide:387;brinzolamide:488;benzthiazide:949;trichlormethiazide:1097;quinethazone:1113;acetazolamide:1140;dorzolamide:1156;bendroflumethiazide:1170;diazoxide:1238;diclofenamide:1248;methocarbamol:1261	1096
FastingGlucose	Targets:DrugBank4.1	CHRM5_ACM5_HUMAN_P08912	0.335992	0.00362131	0.0742369	clozapine:4;desipramine:6;nortriptyline:26;brompheniramine:79;chlorprothixene:119;metixene:165;promethazine:235;nicardipine:250;terfenadine:290;paroxetine:382;maprotiline:433;atropine:437;promazine:448;doxepin:489;cinnarizine:495;scopolamine:517;amitriptyline:547;homatropine:550;trihexyphenidyl:649;trimipramine:823;imipramine:960;amoxapine:990;levomepromazine:1013;loxapine:1020	550
FastingGlucose	Targets:DrugBank4.1Carriers	SHBG_SHBG_HUMAN_P04278	0.642791	0.0135163	0.0551746	hydrocortisone:14;norethisterone:32;danazol:158;estropipate:209;estradiol:1166	209
FastingGlucose	Targets:DrugBank4.1Carriers	SERPINA6_CBG_HUMAN_P08185	0.402928	0.0220698	0.0551746	medrysone:56;prednisolone:102;rimexolone:208;beclometasone:324;fluocinonide:325;alclometasone:355;flunisolide:412;fluorometholone:429;fludroxycortide:863;triamcinolone:1075;fluticasone:1099	429
FastingGlucose	Targets:SEA_predicted	ME1_MAOX_HUMAN	0.638224	1.56596e-08	3.72071e-05	oxyphenbutazone:15;thalidomide:20;dropropizine:70;lorglumide:96;proglumide:164;lidoflazine:192;remoxipride:204;trifluoperazine:252;bepridil:279;prilocaine:336;bupivacaine:359;nilutamide:373;phensuximide:389;trazodone:563	389
FastingGlucose	Targets:SEA_predicted	SUIS_RAT	0.411033	1.09135e-05	0.0129653	perhexiline:22;oxybenzone:25;meglumine:29;methyldopa:35;vitexin:124;mesalazine:131;tropine:133;NU-1025:148;dicoumarol:200;acacetin:217;kaempferol:263;apigenin:266;chrysin:295;fisetin:304;esculetin:663;genistein:678;luteolin:734;propofol:904;paracetamol:1040;quercetin:1074;1,5-isoquinolinediol:1078;myricetin:1149	304
FastingGlucose	Targets:SEA_predicted	IRAK4_IRAK4_HUMAN	0.533977	2.44943e-05	0.0193995	picotamide:34;nocodazole:74;nitrendipine:82;vincamine:221;niclosamide:248;nicardipine:250;astemizole:273;staurosporine:274;mebendazole:277;fenbendazole:319;albendazole:337;nimodipine:534;imatinib:1145;gefitinib:1257	337
FastingGlucose	Targets:SEA_predicted	CTSV_CATL2_HUMAN	0.351093	3.98031e-05	0.023643	bufexamac:8;thalidomide:20;drofenine:49;metergoline:77;lorglumide:96;sodium phenylbutyrate:126;enalapril:136;proglumide:164;dexibuprofen:194;bupropion:222;N-acetyl-L-leucine:257;DL-thiorphan:302;piperidolate:339;MG-132:346;praziquantel:374;benfluorex:403;atropine:437;oxolinic acid:474;spaglumic acid:619;monobenzone:620;dyclonine:632;ramipril:645;atropine methonitrate:681;racecadotril:697;fenoprof…	719
FastingGlucose	Targets:SEA_predicted	5HT2A_PIG	0.426328	7.78662e-05	0.037002	urapidil:19;pridinol:24;dropropizine:70;buflomedil:73;trimetazidine:92;piribedil:117;levopropoxyphene:149;bepridil:279;gliquidone:320;repaglinide:331;clemizole:372;praziquantel:374;mianserin:395;loperamide:771;naftopidil:835;dilazep:892;halofantrine:908;fipexide:1103	395
FastingGlucose	Targets:SEA_predicted	PGTB1_BOVIN	0.409287	0.000232042	0.088886	thalidomide:20;lorglumide:96;enalapril:136;torasemide:145;proglumide:164;lidoflazine:192;pirinixic acid:275;lidocaine:314;prilocaine:336;bupivacaine:359;mefenamic acid:365;praziquantel:374;pheneticillin:417;spaglumic acid:619;ramipril:645;flutamide:722;lisinopril:792;captopril:935	417
FastingGlucose	Targets:SEA_predicted	GRB7_GRB7_HUMAN	0.791411	0.000261869	0.088886	oxybenzone:25;ketoprofen:42;nocodazole:74;niclosamide:248;mebendazole:277	277
FastingGlucose	Targets:SEA_predicted	LX15B_RAT	0.364802	0.000331893	0.0892352	picotamide:34;methyldopa:35;vitexin:124;sodium phenylbutyrate:126;dicoumarol:200;acacetin:217;khellin:237;caffeic acid:255;kaempferol:263;apigenin:266;capsaicin:288;chrysin:295;fisetin:304;chlorogenic acid:414;butein:487;esculetin:663;genistein:678;luteolin:734;rofecoxib:791;quercetin:1074;myricetin:1149;methocarbamol:1261	304
FastingGlucose	Targets:SEA_predicted	GBRP_RAT	0.250397	0.00040729	0.0892352	norethisterone:32;todralazine:50;felodipine:52;medrysone:56;prasterone:58;glycocholic acid:59;androsterone:75;nitrendipine:82;valproic acid:108;cortisone:115;gabapentin:135;estrone:175;estropipate:209;ethisterone:215;tranexamic acid:229;harmaline:234;papaverine:261;dehydrocholic acid:272;mebendazole:277;epiandrosterone:306;fenbendazole:319;adrenosterone:340;exemestane:428;levonorgestrel:439;oxoli…	666
FastingGlucose	Targets:SEA_predicted	CAH_METTE	-0.412281	0.000411527	0.0892352	hydrochlorothiazide:188;SC-58125:265;methazolamide:377;brinzolamide:488;celecoxib:536;valdecoxib:682;topiramate:703;sulfathiazole:925;chlortalidone:1084;dapsone:1089;trichlormethiazide:1097;quinethazone:1113;acetazolamide:1140;dorzolamide:1156;2-aminobenzenesulfonamide:1230;diclofenamide:1248;probenecid:1267;mafenide:1279;SC-560:1299	1083
FastingGlucose	Targets:SEA_predicted	OPRM_CAVPO	0.250248	0.000413126	0.0892352	thalidomide:20;methyldopa:35;apomorphine:67;gelsemine:68;metergoline:77;pirlindole:114;enalapril:136;mestranol:173;estrone:175;bergenin:198;vinburnine:210;vincamine:221;DL-thiorphan:302;terguride:309;quinpirole:318;gliquidone:320;saquinavir:352;bupivacaine:359;praziquantel:374;alpha-yohimbine:411;galantamine:435;dl-alpha tocopherol:438;equilin:450;dihydroergocristine:475;alpha-ergocryptine:479;bi…	748
FastingGlucose	SFX:OFFSIDES	peritonsillar abscess	-0.725038	2.70009e-05	0.076972	tiapride:945;benzydamine:951;timolol:1023;ipratropium bromide:1080;acetazolamide:1140;imatinib:1145;dorzolamide:1156	944
FastingGlucose	SFX:OFFSIDES	epiglottitis	0.646581	3.75916e-05	0.076972	norethisterone:32;fluvoxamine:76;ceftazidime:146;tranexamic acid:229;ketoconazole:276;imipenem:283;flurbiprofen:307;ribavirin:323;norfloxacin:1002	323
FastingGlucose	SFX:OFFSIDES	hyposmia	-0.596923	4.81259e-05	0.076972	oxymetazoline:777;trimipramine:823;propranolol:832;dacarbazine:848;vinblastine:914;ergocalciferol:1101;metoclopramide:1135;procarbazine:1202;raloxifene:1302	776
FastingGlucose	SFX:OFFSIDES	visual disturbance	-0.211708	6.29886e-05	0.076972	nortriptyline:26;amiloride:28;methyldopa:35;nitrendipine:82;gabapentin:135;ceftazidime:146;paclitaxel:157;dicloxacillin:178;sulindac:211;bupropion:222;promethazine:235;verteporfin:299;metamizole sodium:316;ribavirin:323;fluocinonide:325;saquinavir:352;thioridazine:357;pentoxifylline:378;paroxetine:382;promazine:448;methylergometrine:467;acenocoumarol:499;theophylline:522;celecoxib:536;progesteron…	780
FastingGlucose	SFX:OFFSIDES	polychromasia	0.64977	0.000143879	0.0954169	clozapine:4;thalidomide:20;perphenazine:47;chlorhexidine:134;dicloxacillin:178;ketoconazole:276;etoposide:525	276
FastingGlucose	SFX:OFFSIDES	grip strength	-0.346104	0.000146443	0.0954169	clozapine:4;nortriptyline:26;sulfamethoxazole:241;ribavirin:323;carbimazole:343;ampicillin:481;leflunomide:504;methylprednisolone:566;glimepiride:636;letrozole:790;terazosin:880;chlorpromazine:902;propofol:904;bromocriptine:911;amantadine:918;piroxicam:928;captopril:935;orphenadrine:1000;levomepromazine:1013;piracetam:1064;ascorbic acid:1069;triamcinolone:1075;ipratropium bromide:1080;hydroxyzine…	879
FastingGlucose	SFX:OFFSIDES	blindness unilateral	-0.273233	0.000147493	0.0954169	rosiglitazone:33;sulindac:211;meropenem:223;verteporfin:299;ribavirin:323;ivermectin:360;bacitracin:407;exemestane:428;gentamicin:443;brinzolamide:488;fulvestrant:491;metolazone:565;progesterone:591;etodolac:592;isosorbide:643;midodrine:652;terconazole:661;spironolactone:756;tobramycin:765;fludrocortisone:774;letrozole:790;rofecoxib:791;crotamiton:795;ketorolac:804;minoxidil:838;pyrazinamide:860;…	755
FastingGlucose	SFX:OFFSIDES	pyuria	-0.404429	0.000156165	0.0954169	flucloxacillin:23;perphenazine:47;gliclazide:51;biotin:313;hydralazine:521;iodixanol:608;nimesulide:745;salbutamol:938;imipramine:960;carbamazepine:962;streptomycin:998;sotalol:1047;ascorbic acid:1069;prazosin:1102;prednisone:1121;nifedipine:1169;acemetacin:1174;erythromycin:1179;risperidone:1222;zalcitabine:1231;oxaprozin:1280;citalopram:1306	937
FastingGlucose	DrugClass:ATC_level_3	ADRENERGICS, INHALANTS	-0.718558	0.000382476	0.0256259	salbutamol:938;orciprenaline:1118;terbutaline:1142;clenbuterol:1224;isoetarine:1244	937
FastingGlucose	DrugClass:ATC_level_4	Monoamine oxidase inhibitors, non-selective	-0.782209	3.82122e-05	0.00198703	tranylcypromine:1021;iproniazid:1158;phenelzine:1258;nialamide:1305;isocarboxazid:1308	1020
FastingInsulin	Targets:DrugBank4.1Trans	SLC22A4_S22A4_HUMAN_Q9H015	0.447876	0.00199466	0.0678186	benzathine benzylpenicillin:13;procainamide:105;desipramine:121;quinidine:223;sulfaguanidine:266;mepyramine:275;clonidine:285;cimetidine:299;imipramine:321;aminohippuric acid:355;dexverapamil:567;ofloxacin:739;amiloride:1262;ipratropium bromide:1267	355
FastingInsulin	Targets:DrugBank4.1Trans	SLC22A1_S22A1_HUMAN_O15245	0.263834	0.00578786	0.0973282	estradiol:17;prazosin:60;thioproperazine:68;chlorphenamine:71;imatinib:90;ranitidine:97;procainamide:105;disopyramide:106;pancuronium bromide:115;desipramine:121;metformin:172;quinidine:223;aciclovir:256;sulfaguanidine:266;clonidine:285;amantadine:295;cimetidine:299;imipramine:321;aminohippuric acid:355;dexverapamil:567;estropipate:580;saquinavir:649;ganciclovir:720;reserpine:725;chlorpromazine:7…	355
FastingInsulin	Targets:DrugBank4.1Trans	SLC22A5_S22A5_HUMAN_O76082	0.264373	0.0102803	0.0973282	benzathine benzylpenicillin:13;cefixime:84;procainamide:105;desipramine:121;cefalotin:140;valproic acid:161;quinidine:223;cefepime:237;sulfaguanidine:266;mepyramine:275;clonidine:285;lidocaine:291;cimetidine:299;ceftazidime:342;aminohippuric acid:355;nicotinic acid:360;ciclacillin:466;norfloxacin:481;furosemide:556;dexverapamil:567;ofloxacin:739;cefalexin:791;diphenhydramine:888;cefadroxil:1018;d…	360
FastingInsulin	Targets:DrugBank4.1Trans	SLC22A3_S22A3_HUMAN_O75751	0.401931	0.0114504	0.0973282	estradiol:17;prazosin:60;procainamide:105;desipramine:121;metformin:172;sulfaguanidine:266;clonidine:285;cimetidine:299;imipramine:321;phenoxybenzamine:941;dopamine:1077;colchicine:1108;irinotecan:1133;progesterone:1209	321
FastingInsulin	DrugClass:ATC_level_4	Antiarrhythmics, class Ia	0.73773	0.00132602	0.0438058	procainamide:105;disopyramide:106;quinidine:223;ajmaline:239;sparteine:347	347
FastingInsulin	DrugClass:ATC_level_4	Phenothiazines with piperazine structure	0.714724	0.00248008	0.0438058	fluphenazine:22;thioproperazine:68;prochlorperazine:258;trifluoperazine:334;perphenazine:377	377
FastingInsulin	DrugClass:ATC_level_4	Other antidepressants	-0.657975	0.00252726	0.0438058	minaprine:859;nomifensine:868;trazodone:964;mianserin:1014;bupropion:1217	858
FastingInsulin	DrugClass:ATC_level_4	Antibiotics	-0.411681	0.00620107	0.0806139	rifabutin:30;vancomycin:405;chlortetracycline:499;levcycloserine:548;cycloserine:846;nystatin:1038;paromomycin:1084;rifampicin:1096;griseofulvin:1122;streptomycin:1125;colistin:1130;dihydrostreptomycin:1250;kanamycin:1299	1037
FEMORAL_BMD	Targets:DrugBank4.1	HRH1_HRH1_HUMAN_P35367	0.247522	0.000534847	0.0657862	astemizole:29;zuclopenthixol:38;hydroxyzine:55;alimemazine:70;amitriptyline:84;chlorprothixene:116;chloropyramine:132;brompheniramine:144;nortriptyline:160;terfenadine:176;dimenhydrinate:180;chlorphenamine:225;imipramine:231;diphenylpyraline:234;clemastine:244;cyclizine:249;levocabastine:250;chlorpromazine:297;pheniramine:304;cyproheptadine:308;trimipramine:328;amoxapine:377;tolazoline:394;levome…	506
FEMORAL_BMD	Targets:SEA_predicted	EPHA2_EPHA2_HUMAN	-0.576448	2.09691e-07	0.000498227	imatinib:103;raloxifene:841;niflumic acid:849;cisapride:858;lidoflazine:859;3-aminobenzamide:928;pipemidic acid:929;moracizine:947;gefitinib:1118;pirinixic acid:1121;piromidic acid:1161;theobromine:1206;repaglinide:1210;staurosporine:1272	840
FEMORAL_BMD	SFX:SIDER	atrioventricular dissociation	-0.766871	6.86095e-05	0.0814394	mianserin:1001;blebbistatin:1077;tomatidine:1105;neomycin:1168;carbarsone:1228	1000
FEMORAL_BMD	SFX:OFFSIDES	uterine bleeding	-0.330954	4.04034e-06	0.0197492	nizatidine:71;nortriptyline:160;bupropion:245;triamcinolone:287;topiramate:430;trimethoprim:462;fenofibrate:549;tamoxifen:552;theophylline:705;diltiazem:724;diclofenac:728;exemestane:734;norethisterone:747;paclitaxel:788;minoxidil:791;doxepin:837;raloxifene:841;clomipramine:864;cyclopentolate:894;levonorgestrel:899;chlorhexidine:920;diethylstilbestrol:969;metoprolol:972;nifedipine:978;carisoprodo…	704
FEMORAL_BMD	SFX:OFFSIDES	hodgkin's disease	0.271985	1.70875e-05	0.0398414	carbamazepine:37;dapsone:47;rilmenidine:67;nizatidine:71;thalidomide:81;procarbazine:86;ethambutol:115;prochlorperazine:135;etoposide:171;rifampicin:187;cortisone:210;naloxone:215;imipramine:231;bupropion:245;oxymetazoline:262;dexamethasone:263;chlorpromazine:297;nicergoline:314;ergocalciferol:323;dacarbazine:336;nadolol:353;fluticasone:356;clobetasol:367;felodipine:372;benzonatate:415;ketoconazo…	514
FEMORAL_BMD	SFX:OFFSIDES	iritis	-0.403172	2.44526e-05	0.0398414	pentoxifylline:357;scopolamine:488;clotrimazole:496;mebeverine:508;brinzolamide:668;quinidine:770;gliclazide:783;letrozole:784;alfuzosin:792;fluorometholone:833;timolol:889;cyclopentolate:894;levonorgestrel:899;pyrazinamide:946;bacitracin:1031;rifabutin:1034;bisoprolol:1061;flurbiprofen:1109;dorzolamide:1116;acetazolamide:1135;erythromycin:1148;terconazole:1154;probenecid:1202;progesterone:1208;n…	769
FEMORAL_BMD	SFX:OFFSIDES	eyelid pain	-0.771472	5.76776e-05	0.070482	norfloxacin:1007;pyridoxine:1053;gefitinib:1118;erythromycin:1148;dipyridamole:1298	1006
FEMORAL_BMD	DrugClass:ATC_level_3	ANTIHISTAMINES FOR SYSTEMIC USE	0.348552	0.00013671	0.00915956	astemizole:29;alimemazine:70;chlorcyclizine:80;chloropyramine:132;brompheniramine:144;terfenadine:176;dimenhydrinate:180;mebhydrolin:213;chlorphenamine:225;diphenylpyraline:234;clemastine:244;cyclizine:249;methapyrilene:254;pheniramine:304;cyproheptadine:308;doxylamine:411;meclozine:438;triprolidine:492;thiethylperazine:544;ketotifen:717;Prestwick-967:976;carbinoxamine:1042;deptropine:1057;pimeth…	308
FOREARM_BMD	Targets:DrugBank4.1Enzyme	AOX1_ADO_HUMAN_Q06278	-0.742704	1.2201e-05	0.000427035	methotrexate:968;menadione:1015;pyrazinamide:1058;nadide:1134;mercaptopurine:1193;raloxifene:1274;aminocaproic acid:1309	967
FOREARM_BMD	Targets:DrugBank4.1Carriers	ORM1_A1AG1_HUMAN_P02763	-0.288035	0.0147396	0.0551324	ajmaline:113;imipramine:173;doxepin:308;nortriptyline:328;celecoxib:330;imatinib:450;saquinavir:477;disopyramide:502;amoxapine:784;doxazosin:862;penbutolol:869;amitriptyline:890;dexpropranolol:898;trazodone:906;gefitinib:923;prazosin:937;nomifensine:954;bupropion:985;desipramine:1089;fluoxetine:1098;tacrolimus:1217;acenocoumarol:1221;quinidine:1259;maprotiline:1304	861
FOREARM_BMD	Targets:DrugBank4.1Carriers	SHBG_SHBG_HUMAN_P04278	0.618252	0.022053	0.0551324	danazol:148;estropipate:206;estradiol:211;norethisterone:241;hydrocortisone:1251	241
FOREARM_BMD	Targets:SEA_predicted	KCNMA1_KCMA1_HUMAN	0.411775	5.16177e-07	0.00122644	mefenamic acid:1;nimodipine:23;mesalazine:28;NS-398:29;meclofenamic acid:83;glibenclamide:105;picotamide:122;eticlopride:162;nitrendipine:165;nifedipine:214;N-phenylanthranilic acid:252;clebopride:327;flutamide:397;isradipine:425;diflunisal:436;metoclopramide:475;triflusal:482;glafenine:483;nimesulide:485;labetalol:579;tolfenamic acid:582;niclosamide:607;oxybenzone:674;felodipine:680;metanephrine…	680
FOREARM_BMD	Targets:SEA_predicted	Q8SPQ9_CANFA	0.751343	1.35554e-05	0.0161038	rofecoxib:79;SC-560:135;valdecoxib:178;zardaverine:182;SC-58125:307;celecoxib:330	330
FOREARM_BMD	Targets:SEA_predicted	Q38C41_TRYB2	0.435537	4.18345e-05	0.0331329	mefenamic acid:1;vorinostat:75;meclofenamic acid:83;ebselen:251;N-phenylanthranilic acid:252;lorglumide:265;flufenamic acid:343;zomepirac:346;triflusal:482;glafenine:483;metolazone:494;procarbazine:556;tolfenamic acid:582;niclosamide:607;indoprofen:626;bezafibrate:673;oxybenzone:674;furosemide:799	674
FOREARM_BMD	SFX:SIDER	nasal septal perforation	-0.825153	6.69687e-06	0.00724129	pseudopelletierine:1077;sulfathiazole:1127;tacrolimus:1217;amantadine:1222;7-aminocephalosporanic acid:1300	1076
FOREARM_BMD	SFX:SIDER	anosmia	-0.742704	1.2201e-05	0.00724129	methotrexate:968;buflomedil:972;hesperidin:1074;pseudopelletierine:1077;thiamine:1109;procainamide:1214;tacrolimus:1217	967
FOREARM_BMD	SFX:SIDER	Hepatic porphyria	0.71604	6.02028e-05	0.0238202	metergoline:97;propafenone:116;clofibrate:134;imipramine:173;thioproperazine:177;metronidazole:376	376
FOREARM_BMD	SFX:SIDER	SIADH	0.333021	8.29726e-05	0.0246221	spironolactone:31;androsterone:46;cyclizine:76;rofecoxib:79;tiratricol:90;metergoline:97;ambroxol:124;testosterone:127;chlorpromazine:129;clofibrate:134;gliclazide:140;imipramine:173;thioproperazine:177;metronidazole:376;cobalt chloride:379;BW-B70C:406;ciclosporin:407;adenosine phosphate:424;W-13:440;tomatidine:509;noscapine:513;quipazine:534;ornidazole:596;monocrotaline:640;tubocurarine chloride…	534
FOREARM_BMD	SFX:SIDER	striae	-0.479923	0.000116091	0.0275599	quercetin:419;vanoxerine:426;isoniazid:605;metanephrine:903;fosfosal:908;cinchonidine:949;mesoridazine:969;pseudopelletierine:1077;clorgiline:1100;sulfathiazole:1127;fendiline:1198;amantadine:1222;diazoxide:1245;7-aminocephalosporanic acid:1300	902
FOREARM_BMD	SFX:SIDER	stinging	-0.279725	0.00053417	0.099779	noretynodrel:14;hydrochlorothiazide:20;cyclizine:76;colforsin:100;dirithromycin:115;vitexin:117;lobeline:234;harmine:333;debrisoquine:359;benzydamine:372;amylocaine:382;brinzolamide:420;albendazole:447;staurosporine:551;cyproterone:645;etofylline:697;cinoxacin:782;metanephrine:903;cinchonidine:949;arachidonic acid:1029;apigenin:1045;imipenem:1047;dehydrocholic acid:1066;hesperidin:1074;monorden:1…	1028
FOREARM_BMD	SFX:SIDER	blurred vision	0.146873	0.000630007	0.099779	noretynodrel:14;domperidone:19;hydrochlorothiazide:20;spironolactone:31;ellipticine:35;dihydrostreptomycin:38;dacarbazine:41;androsterone:46;phenazone:51;acetazolamide:58;physostigmine:62;epivincamine:67;cyclizine:76;todralazine:77;tetracycline:78;rofecoxib:79;10-methoxyharmalan:80;quinpirole:87;tiratricol:90;5182598:93;metergoline:97;colforsin:100;hyoscyamine:106;12,13-EODE:109;fipexide:111;phen…	142
FOREARM_BMD	SFX:SIDER	edema	0.12201	0.000672479	0.099779	mefenamic acid:1;tyrphostin AG-1478:2;harmaline:4;cefotaxime:5;noretynodrel:14;pentoxifylline:16;domperidone:19;ampyrone:26;miconazole:27;geldanamycin:30;spironolactone:31;dihydrostreptomycin:38;androsterone:46;probucol:47;phenazone:51;acetazolamide:58;physostigmine:62;mefexamide:64;epivincamine:67;cyclizine:76;todralazine:77;tetracycline:78;rofecoxib:79;10-methoxyharmalan:80;quinpirole:87;tiratr…	144
FOREARM_BMD	SFX:OFFSIDES	carotid artery dissection	0.780507	3.61888e-06	0.0176891	rofecoxib:79;glibenclamide:105;selegiline:118;estradiol:211;pergolide:271;paroxetine:292	292
GIANT_HIPadjBMI	Targets:DrugBank4.1	CHRM4_ACM4_HUMAN_P08173	-0.355386	0.00027146	0.0188365	procyclidine:136;scopolamine:203;atropine:280;amitriptyline:348;clozapine:421;trihexyphenidyl:443;promethazine:480;levomepromazine:758;maprotiline:820;hyoscyamine:877;promazine:885;chlorprothixene:904;doxepin:912;cinnarizine:949;desipramine:970;imipramine:984;amoxapine:987;tropicamide:1035;nicardipine:1052;brompheniramine:1138;homatropine:1139;loxapine:1156;paroxetine:1222;nortriptyline:1225;terf…	876
GIANT_HIPadjBMI	Targets:DrugBank4.1	HRH1_HRH1_HUMAN_P35367	-0.274699	0.000376351	0.0188365	risperidone:73;tolazoline:239;chlorphenamine:276;diphenylpyraline:286;amitriptyline:348;cetirizine:397;cyclizine:398;citalopram:401;clozapine:421;clemastine:429;orphenadrine:439;promethazine:480;diphenhydramine:534;triprolidine:586;betahistine:696;mepyramine:729;levomepromazine:758;mianserin:811;trazodone:819;maprotiline:820;cyproheptadine:865;meclozine:866;promazine:885;zuclopenthixol:903;chlorp…	810
GIANT_HIPadjBMI	Targets:DrugBank4.1	CHRM5_ACM5_HUMAN_P08912	-0.348379	0.000459426	0.0188365	scopolamine:203;atropine:280;amitriptyline:348;clozapine:421;trihexyphenidyl:443;promethazine:480;levomepromazine:758;maprotiline:820;promazine:885;chlorprothixene:904;doxepin:912;cinnarizine:949;desipramine:970;imipramine:984;amoxapine:987;nicardipine:1052;brompheniramine:1138;homatropine:1139;loxapine:1156;paroxetine:1222;nortriptyline:1225;terfenadine:1243;trimipramine:1246;metixene:1268	884
GIANT_HIPadjBMI	Targets:DrugBank4.1	CHRM3_ACM3_HUMAN_P20309	-0.275871	0.000899374	0.0276557	disopyramide:53;tridihexethyl:57;procyclidine:136;scopolamine:203;atropine:280;mepenzolate bromide:309;amitriptyline:348;clozapine:421;diphemanil metilsulfate:431;trihexyphenidyl:443;promethazine:480;methacholine chloride:702;ipratropium bromide:722;difenidol:725;levomepromazine:758;pancuronium bromide:804;maprotiline:820;cyproheptadine:865;hyoscyamine:877;promazine:885;chlorprothixene:904;doxepi…	701
GIANT_HIPadjBMI	Targets:DrugBank4.1	ADRA1D_ADA1D_HUMAN_P25100	-0.300803	0.00316493	0.0778573	clonidine:102;methoxamine:147;midodrine:202;amitriptyline:348;alfuzosin:527;pergolide:551;oxymetazoline:677;phenoxybenzamine:726;prazosin:754;levomepromazine:758;mianserin:811;maprotiline:820;mephentermine:841;xylometazoline:858;promazine:885;doxepin:912;doxazosin:921;chlorpromazine:936;co-dergocrine mesilate:961;desipramine:970;bromocriptine:981;imipramine:984;amoxapine:987;nicardipine:1052;tera…	725
GIANT_HIPadjBMI	Targets:DrugBank4.1	HTR2C_5HT2C_HUMAN_P28335	-0.323401	0.0043444	0.0784137	risperidone:73;apomorphine:263;corynanthine:268;amitriptyline:348;clozapine:421;pergolide:551;minaprine:718;levomepromazine:758;mianserin:811;trazodone:819;maprotiline:820;cyproheptadine:865;promazine:885;chlorprothixene:904;lisuride:910;doxepin:912;chlorpromazine:936;clomipramine:941;co-dergocrine mesilate:961;desipramine:970;bromocriptine:981;imipramine:984;amoxapine:987;loxapine:1156;nortripty…	717
GIANT_HIPadjBMI	Targets:DrugBank4.1	HTR2A_5HT2A_HUMAN_P28223	-0.251478	0.00446257	0.0784137	risperidone:73;remoxipride:91;acepromazine:257;apomorphine:263;corynanthine:268;molindone:323;mesoridazine:339;amitriptyline:348;clozapine:421;thioridazine:441;promethazine:480;pergolide:551;flupentixol:594;minaprine:718;levomepromazine:758;mianserin:811;trazodone:819;maprotiline:820;cyproheptadine:865;promazine:885;zuclopenthixol:903;chlorprothixene:904;lisuride:910;doxepin:912;chlorpromazine:93…	810
GIANT_HIPadjBMI	Targets:SEA_predicted	5HT6R_RAT	-0.366218	5.22323e-06	0.0090171	lysergol:46;acepromazine:257;apomorphine:263;amitriptyline:348;perphenazine:425;cephaeline:433;pergolide:551;dihydroergocristine:554;triflupromazine:561;terguride:876;promazine:885;emetine:896;chlorprothixene:904;lisuride:910;chlorpromazine:936;clomipramine:941;co-dergocrine mesilate:961;desipramine:970;imipramine:984;nalbuphine:993;prochlorperazine:1047;thioproperazine:1048;dimenhydrinate:1089;d…	875
GIANT_HIPadjBMI	Targets:SEA_predicted	CA2D2_RAT	0.462848	1.13852e-05	0.0090171	dehydrocholic acid:35;androsterone:101;valproic acid:116;etiocholanolone:186;N-acetyl-L-leucine:240;epiandrosterone:241;nipecotic acid:243;gabapentin:253;ursodeoxycholic acid:274;alfaxalone:342;baclofen:356;lithocholic acid:375;vigabatrin:528;fluvastatin:533;aminocaproic acid:557;tranexamic acid:898;chenodeoxycholic acid:956	557
GIANT_HIPadjBMI	Targets:SEA_predicted	CA2D3_RAT	0.462848	1.13852e-05	0.0090171	dehydrocholic acid:35;androsterone:101;valproic acid:116;etiocholanolone:186;N-acetyl-L-leucine:240;epiandrosterone:241;nipecotic acid:243;gabapentin:253;ursodeoxycholic acid:274;alfaxalone:342;baclofen:356;lithocholic acid:375;vigabatrin:528;fluvastatin:533;aminocaproic acid:557;tranexamic acid:898;chenodeoxycholic acid:956	557
GIANT_HIPadjBMI	Targets:SEA_predicted	CYP1B1_CP1B1_HUMAN	0.297486	0.000100694	0.059812	vitexin:42;dl-alpha tocopherol:45;kaempferol:113;myricetin:130;naringin:154;hymecromone:174;bergenin:190;khellin:192;quercetin:236;buflomedil:264;hesperetin:299;apigenin:315;splitomicin:340;genistein:374;Trolox C:376;fluoxetine:442;zardaverine:465;rolipram:490;naringenin:497;nisoxetine:514;fisetin:521;rotenone:532;metanephrine:589;luteolin:623;propafenone:627;mebeverine:631;flavoxate:679;scouleri…	862
GIANT_HIPadjBMI	Targets:SEA_predicted	UGT2B7_UD2B7_HUMAN	0.424923	0.00014791	0.0702867	dehydrocholic acid:35;testosterone:83;androsterone:101;valproic acid:116;pregnenolone:183;etiocholanolone:186;epiandrosterone:241;gabapentin:253;ursodeoxycholic acid:274;sitosterol:301;alfaxalone:342;lithocholic acid:375;aminocaproic acid:557;betulinic acid:636;tranexamic acid:898;betulin:952;chenodeoxycholic acid:956	375
GIANT_HIPadjBMI	Targets:SEA_predicted	NMBR_NMBR_HUMAN	-0.342174	0.000192155	0.0760934	saquinavir:124;ondansetron:126;yohimbine:200;rescinnamine:382;alsterpaullone:405;pergolide:551;dihydroergocristine:554;hydroquinine:700;vincamine:791;terguride:876;lisuride:910;melatonin:914;gramine:924;reserpine:927;quinidine:944;co-dergocrine mesilate:961;bromocriptine:981;vinpocetine:1063;AR-A014418:1075;pirlindole:1116;dihydroergotamine:1117;nicergoline:1134;alpha-ergocryptine:1200;vinburnine…	875
GIANT_HIPadjBMI	Targets:SEA_predicted	PGFRB_MOUSE	-0.394328	0.000299433	0.0885527	staurosporine:29;cinchocaine:169;irinotecan:254;racecadotril:687;procainamide:708;nabumetone:736;DL-thiorphan:752;oxybenzone:814;tiabendazole:836;papaverine:868;terguride:876;melatonin:914;nialamide:917;metoclopramide:919;piromidic acid:985;benzamil:1029;prochlorperazine:1047;ricinine:1050;pipemidic acid:1071;mepacrine:1147;tacrine:1168;naproxen:1188	686
GIANT_HIPadjBMI	Targets:SEA_predicted	CP4AA_RAT	0.40167	0.000369018	0.0885527	dehydrocholic acid:35;gemfibrozil:68;ketorolac:250;gabapentin:253;arachidonic acid:256;3-nitropropionic acid:273;ursodeoxycholic acid:274;fusaric acid:298;lithocholic acid:375;ketoprofen:453;vigabatrin:528;sodium phenylbutyrate:543;aminocaproic acid:557;tiaprofenic acid:590;betulinic acid:636;mebendazole:645;nicotinic acid:859;chenodeoxycholic acid:956	645
GIANT_HIPadjBMI	Targets:SEA_predicted	CP4AE_RAT	0.40167	0.000369018	0.0885527	dehydrocholic acid:35;gemfibrozil:68;ketorolac:250;gabapentin:253;arachidonic acid:256;3-nitropropionic acid:273;ursodeoxycholic acid:274;fusaric acid:298;lithocholic acid:375;ketoprofen:453;vigabatrin:528;sodium phenylbutyrate:543;aminocaproic acid:557;tiaprofenic acid:590;betulinic acid:636;mebendazole:645;nicotinic acid:859;chenodeoxycholic acid:956	645
GIANT_HIPadjBMI	Targets:SEA_predicted	CHRNA7_ACHA7_HUMAN	0.314386	0.000372696	0.0885527	eldeline:9;sulpiride:25;lorglumide:39;cotinine:51;alcuronium chloride:55;gelsemine:66;remoxipride:91;saquinavir:124;clebopride:151;delsoline:152;scopolamine:203;lobeline:346;pridinol:347;trihexyphenidyl:443;cytisine:473;hexylcaine:475;dextromethorphan:487;flecainide:513;aconitine:570;eticlopride:618;proglumide:654;thalidomide:675;procainamide:708;minaprine:718;celecoxib:749;cytochalasin B:760;MS-…	776
GIANT_HIPadjBMI	SFX:OFFSIDES	cardiac stress test abnormal	-0.430447	5.82948e-07	0.00284945	isradipine:125;nystatin:161;scopolamine:203;piroxicam:316;baclofen:356;nizatidine:545;letrozole:635;finasteride:652;iopromide:860;triamterene:1045;ampicillin:1070;nifuroxazide:1094;indapamide:1126;sotalol:1127;fulvestrant:1158;etoposide:1166;leflunomide:1183;clindamycin:1221;paroxetine:1222;nortriptyline:1225;mefloquine:1229;tamoxifen:1241;trimipramine:1246;cisapride:1258	1044
GIANT_HIPadjBMI	SFX:OFFSIDES	parotitis	0.377128	2.6586e-05	0.0482133	methyldopa:19;estradiol:34;doxycycline:50;valdecoxib:98;dapsone:121;ketoconazole:172;pentoxifylline:189;biperiden:217;fludrocortisone:244;milrinone:282;tetracycline:292;piroxicam:316;ribavirin:369;metformin:389;erythromycin:402;clozapine:421;sulfamethoxazole:472;cefaclor:474;glimepiride:530;fluvastatin:533;pirenzepine:615;imipenem:651;mycophenolic acid:667;thalidomide:675;biotin:690;etodolac:727;…	736
GIANT_HIPadjBMI	SFX:OFFSIDES	parophthalmia	-0.606581	2.95908e-05	0.0482133	neomycin:238;vancomycin:935;chloramphenicol:951;bupivacaine:1034;raloxifene:1108;prednisolone:1140;cefepime:1146;acetazolamide:1161;ifosfamide:1213	934
GIANT_HIPadjBMI	SFX:OFFSIDES	diverticular perforation	-0.301171	4.4428e-05	0.054291	cefoxitin:21;dacarbazine:75;ondansetron:126;midodrine:202;gliclazide:214;tacrolimus:320;cetirizine:397;diltiazem:417;finasteride:652;thiamine:684;diflunisal:685;piperacillin:686;betahistine:696;celecoxib:749;ciprofloxacin:818;fluocinonide:845;nicotinic acid:859;iopromide:860;doxepin:912;doxazosin:921;norfloxacin:945;captopril:948;ranitidine:950;imipramine:984;triamterene:1045;pyridoxine:1065;piog…	651
GIANT_HIPadjBMI	SFX:OFFSIDES	congenital oral malformation	-0.769939	6.11247e-05	0.0597555	clotrimazole:1005;thiamazole:1013;ampicillin:1070;chloroquine:1184;ifosfamide:1213	1004
GIANT_HIPadjBMI	SFX:OFFSIDES	defaecation urgency	-0.486873	7.82841e-05	0.0637754	tenoxicam:498;minocycline:577;celecoxib:749;doxepin:912;fluvoxamine:940;quinidine:944;orlistat:1032;fulvestrant:1158;acetazolamide:1161;etoposide:1166;paroxetine:1222;nortriptyline:1225;norethisterone:1266;ergocalciferol:1267	911
GIANT_HIPadjBMI	SFX:OFFSIDES	somatic delusion	-0.69278	0.00010546	0.0736414	zuclopenthixol:903;bromocriptine:981;ivermectin:998;tiapride:1123;trifluoperazine:1137;terazosin:1208;methocarbamol:1264	902
GIANT_HIPadjBMI	SFX:OFFSIDES	device malfunction	-0.365272	0.000140236	0.085684	clonidine:102;memantine:422;fluvastatin:533;hydralazine:634;chlorhexidine:649;gliquidone:669;levonorgestrel:676;budesonide:703;felodipine:769;simvastatin:829;capsaicin:867;ranitidine:950;fenoterol:962;sulfadiazine:982;bupivacaine:1034;pyridoxine:1065;mexiletine:1152;prednisone:1164;ascorbic acid:1212;flucloxacillin:1220;paroxetine:1222;nortriptyline:1225;oxybutynin:1230;fenofibrate:1283	633
GIANT_HIP	SFX:SIDER	cardiopulmonary arrest	0.653077	2.75133e-05	0.0326582	nilutamide:8;perphenazine:10;streptomycin:17;isosorbide:43;paclitaxel:378;ornidazole:384;clotrimazole:410;hesperidin:421;pyridoxine:460	460
GIANT_HIP	SFX:OFFSIDES	pharmaceutical product counterfeit	-0.82592	6.48285e-06	0.0316882	norethisterone:1078;bupivacaine:1142;quinidine:1149;bromocriptine:1174;nizatidine:1251	1077
GIANT_HIP	SFX:OFFSIDES	telangiectases	-0.35528	1.46674e-05	0.0358472	valdecoxib:15;letrozole:38;tioguanine:61;atropine:146;metformin:184;rofecoxib:413;celecoxib:497;erythromycin:505;lisinopril:708;fulvestrant:862;paroxetine:879;neomycin:914;nortriptyline:919;flutamide:921;cefadroxil:929;nitrofurantoin:933;baclofen:1035;chlorhexidine:1095;chloroquine:1096;ampicillin:1130;tenoxicam:1133;quinidine:1149;budesonide:1157;cisapride:1160;bacitracin:1181;topiramate:1197;na…	861
GIANT_HIP	SFX:OFFSIDES	hepatocellular injury	-0.27872	3.39322e-05	0.0453256	carbamazepine:11;atropine:146;ambroxol:176;tamoxifen:365;pyridoxine:460;memantine:492;nitrendipine:510;amrinone:546;aztreonam:548;procyclidine:560;leflunomide:589;thiamine:599;metoclopramide:603;repaglinide:605;terbutaline:624;albendazole:680;flurbiprofen:681;milrinone:682;amoxicillin:714;nicardipine:719;cefotaxime:728;propafenone:808;trimetazidine:844;ethambutol:851;betaxolol:859;zuclopenthixol:…	491
GIANT_HIP	SFX:OFFSIDES	pituitary tumour recurrent	-0.782975	3.70914e-05	0.0453256	prednisone:1022;baclofen:1035;norethisterone:1078;testosterone:1177;topiramate:1197	1021
GIANT_HIP	DrugClass:ATC_level_4	Other centrally acting agents	-0.792945	2.5078e-05	0.00130406	baclofen:1035;cyclobenzaprine:1206;pridinol:1247;thiocolchicoside:1257;mephenesin:1265	1034
GIANT_WCadjBMI	Targets:DrugBank4.1Trans	ABCC2_MRP2_HUMAN_Q92887	0.276766	0.00136505	0.0464116	methotrexate:147;paclitaxel:169;doxorubicin:220;quinidine:228;irinotecan:229;daunorubicin:231;lovastatin:245;sulfasalazine:302;indometacin:344;spironolactone:345;glibenclamide:355;vinblastine:360;rifampicin:385;tamoxifen:413;ciclosporin:422;reserpine:436;ofloxacin:491;calcium folinate:522;aminohippuric acid:571;carbamazepine:592;furosemide:637;sulfinpyrazone:642;fusaric acid:649;quercetin:658;saq…	732
GIANT_WCadjBMI	Targets:DrugBank4.1Carriers	SERPINA6_CBG_HUMAN_P08185	-0.5547	0.00333418	0.0166709	flunisolide:412;rimexolone:840;fluocinonide:856;alclometasone:894;prednisolone:917;medrysone:967;fludroxycortide:1005;fluorometholone:1049;beclometasone:1217;triamcinolone:1276;fluticasone:1292	839
GIANT_WCadjBMI	Targets:SEA_predicted	SUIS_RAT	0.390443	5.42777e-05	0.0990131	fisetin:65;meglumine:177;mesalazine:187;NU-1025:199;perhexiline:215;paracetamol:244;myricetin:278;chrysin:317;vitexin:368;genistein:377;kaempferol:378;apigenin:387;dicoumarol:449;luteolin:462;propofol:464;acacetin:503;tropine:509;methyldopa:577;quercetin:658;oxybenzone:1151;esculetin:1199;1,5-isoquinolinediol:1288	509
GIANT_WCadjBMI	Targets:SEA_predicted	GBA2_GBA2_HUMAN	0.662826	8.33443e-05	0.0990131	karakoline:80;dexpanthenol:90;glycocholic acid:174;meglumine:177;perhexiline:215;delsoline:259;tropine:509	259
GIANT_WCadjBMI	SFX:SIDER	optic neuropathy	0.509288	3.00074e-07	0.000356187	arachidonic acid:11;fulvestrant:81;pindolol:101;lynestrenol:108;rosiglitazone:119;staurosporine:120;albendazole:139;metanephrine:176;physostigmine:262;gliclazide:324;glibenclamide:355;cefalexin:406;prochlorperazine:409;ceftazidime:420;cinchonidine:1139;diazoxide:1278;dopamine:1299	420
GIANT_WCadjBMI	DrugClass:ATC_level_3	OTHER ANTIBACTERIALS	-0.804448	1.58036e-05	0.00105884	tinidazole:1050;spectinomycin:1070;furaltadone:1100;nitrofurantoin:1124;novobiocin:1298	1049
GIANT_WCadjBMI	DrugClass:ATC_level_3	OTHER GYNECOLOGICALS	-0.639785	0.000774076	0.0259315	fenoterol:834;ritodrine:859;lisuride:951;bromocriptine:1097;metergoline:1135;naproxen:1179;terguride:1251	833
GIANT_WC	Targets:DrugBank4.1	PIK3CG_PK3CG_HUMAN_P48736	0.761503	0.000664855	0.067587	wortmannin:73;staurosporine:108;myricetin:109;quercetin:143;LY-294002:316	316
GIANT_WC	Targets:DrugBank4.1	rpsI_RS9_ECOLI_P0A7X3	-0.673062	0.00151666	0.067587	doxycycline:878;lymecycline:894;rolitetracycline:992;demeclocycline:1058;oxytetracycline:1080;minocycline:1217	877
GIANT_WC	Targets:DrugBank4.1	rpsD_RS4_ECOLI_P0A7V8	-0.672546	0.00164846	0.067587	doxycycline:878;lymecycline:894;demeclocycline:1058;oxytetracycline:1080;minocycline:1217	877
GIANT_WC	Targets:DrugBank4.1Enzyme	UGT1A1_UD11_HUMAN_P22309	0.385403	0.000945757	0.0271466	naproxen:50;etoposide:63;mycophenolic acid:146;fluvastatin:193;paracetamol:243;lovastatin:282;estradiol:377;suprofen:412;diclofenac:427;naltrexone:512;flurbiprofen:516;simvastatin:546;troglitazone:575;indometacin:600;irinotecan:665;propofol:666;testosterone:862;rifampicin:1215	666
GIANT_WC	Targets:DrugBank4.1Enzyme	CYP3A5_CP3A5_HUMAN_P20815	0.20731	0.00155123	0.0271466	amitriptyline:17;tamoxifen:28;haloperidol:51;etoposide:63;sulfasalazine:79;pentamidine:87;disulfiram:97;erythromycin:153;fluvoxamine:159;imatinib:162;nimodipine:206;buspirone:242;gefitinib:268;ciclosporin:279;daunorubicin:281;lovastatin:282;terfenadine:290;carbamazepine:311;fluticasone:329;thalidomide:376;estradiol:377;fluoxetine:385;reserpine:409;ondansetron:418;progesterone:449;ketoconazole:450…	586
GIANT_WC	Targets:DrugBank4.1Enzyme	CYP2B6_CP2B6_HUMAN_P20813	0.215834	0.00398273	0.0464652	amitriptyline:17;tamoxifen:28;phenazone:48;perhexiline:55;memantine:98;mephenytoin:116;loperamide:119;promethazine:126;colchicine:139;erythromycin:153;fluvoxamine:159;orphenadrine:161;perphenazine:165;desipramine:181;fluvastatin:193;sulfinpyrazone:266;nifedipine:295;carbamazepine:311;imipramine:317;fluoxetine:385;quinidine:419;diphenhydramine:426;diclofenac:427;thiamazole:431;bupropion:446;ketoco…	589
GIANT_WC	Targets:SEA_predicted	MTR1B_CHICK	0.229877	1.24327e-06	0.00295401	buflomedil:10;(-)-isoprenaline:13;oxedrine:14;isoxsuprine:22;isoetarine:24;mebeverine:38;alverine:39;naproxen:50;hydroquinine:59;(+)-isoprenaline:65;orciprenaline:74;sodium phenylbutyrate:82;dobutamine:135;colchicine:139;velnacrine:149;anisomycin:160;co-dergocrine mesilate:177;rescinnamine:185;propafenone:225;terbutaline:235;tacrine:237;oxybenzone:239;(-)-atenolol:247;bufexamac:250;gramine:263;pr…	693
GIANT_WC	Targets:SEA_predicted	MTR1A_CHICK	0.214161	1.57976e-05	0.0187675	buflomedil:10;(-)-isoprenaline:13;oxedrine:14;isoxsuprine:22;isoetarine:24;mebeverine:38;alverine:39;naproxen:50;hydroquinine:59;(+)-isoprenaline:65;orciprenaline:74;sodium phenylbutyrate:82;dobutamine:135;colchicine:139;velnacrine:149;co-dergocrine mesilate:177;rescinnamine:185;propafenone:225;terbutaline:235;tacrine:237;oxybenzone:239;(-)-atenolol:247;bufexamac:250;gramine:263;prenylamine:286;m…	697
GIANT_WC	Targets:SEA_predicted	PDE6B_BOVIN	-0.599658	4.19885e-05	0.0332549	pentoxifylline:420;riboflavin:926;aminophylline:947;proxyphylline:969;etofylline:1047;camptothecin:1060;zaprinast:1180;theophylline:1260;diprophylline:1306	925
GIANT_WC	Targets:SEA_predicted	SLC6A2_SC6A2_HUMAN	0.205581	5.64069e-05	0.0335057	buflomedil:10;alprenolol:11;oxedrine:14;isoetarine:24;metoprolol:25;mebeverine:38;alverine:39;haloperidol:51;chlorcyclizine:64;mephentermine:103;tranylcypromine:111;loperamide:119;proglumide:122;dobutamine:135;orphenadrine:161;co-dergocrine mesilate:177;desipramine:181;vanoxerine:213;clemastine:214;propafenone:225;cloperastine:246;(-)-atenolol:247;gramine:263;atropine:273;prenylamine:286;terfenad…	514
GIANT_WC	Targets:SEA_predicted	AOC3_AOC3_HUMAN	0.230553	0.000125388	0.0595842	(-)-isoprenaline:13;oxedrine:14;isoxsuprine:22;isoetarine:24;metoprolol:25;mebeverine:38;alverine:39;naproxen:50;dipivefrine:54;(+)-isoprenaline:65;bambuterol:66;orciprenaline:74;corbadrine:81;sodium phenylbutyrate:82;clenbuterol:91;mephentermine:103;tranylcypromine:111;dobutamine:135;metaraminol:150;orphenadrine:161;phenformin:191;terbutaline:235;(-)-atenolol:247;bufexamac:250;oxolamine:261;pren…	367
GIANT_WC	Targets:SEA_predicted	SLC22A1_S22A1_HUMAN	0.277064	0.000165818	0.0656638	buflomedil:10;isoetarine:24;mebeverine:38;haloperidol:51;chlorcyclizine:64;emetine:105;loperamide:119;dobutamine:135;scoulerine:138;thioridazine:183;butacaine:204;clemastine:214;doxazosin:223;cloperastine:246;atropine:273;physostigmine:280;prazosin:294;meptazinol:299;nimesulide:335;fenoterol:353;atropine methonitrate:373;rolipram:382;doxylamine:383;dextromethorphan:492;dimenhydrinate:501;cephaeli…	383
GIANT_WC	Targets:SEA_predicted	B0FL73_CAVPO	0.349596	0.00022892	0.077702	(-)-isoprenaline:13;oxedrine:14;isoxsuprine:22;isoetarine:24;metoprolol:25;mebeverine:38;naproxen:50;hydroquinine:59;(+)-isoprenaline:65;orciprenaline:74;corbadrine:81;dobutamine:135;anisomycin:160;terbutaline:235;meptazinol:299;trihexyphenidyl:337;fenoterol:353;etilefrine:365;quinidine:419;capsaicin:484;labetalol:534;pronetalol:608;metanephrine:656;ritodrine:673;nordihydroguaiaretic acid:716;sul…	365
GIANT_WC	Targets:SEA_predicted	MTR1C_CHICK	0.203764	0.000315044	0.0935681	buflomedil:10;(-)-isoprenaline:13;oxedrine:14;isoxsuprine:22;isoetarine:24;mebeverine:38;alverine:39;naproxen:50;hydroquinine:59;(+)-isoprenaline:65;orciprenaline:74;sodium phenylbutyrate:82;dobutamine:135;colchicine:139;velnacrine:149;co-dergocrine mesilate:177;rescinnamine:185;propafenone:225;terbutaline:235;tacrine:237;oxybenzone:239;(-)-atenolol:247;bufexamac:250;gramine:263;prenylamine:286;m…	697
GIANT_WC	SFX:SIDER	seborrhea	-0.35986	9.57755e-06	0.0113686	berberine:94;chlormezanone:312;ginkgolide A:328;rofecoxib:400;monocrotaline:481;docosahexaenoic acid ethyl ester:604;noretynodrel:609;oxymetazoline:610;harmaline:623;apigenin:699;vitexin:913;chlorogenic acid:945;ornidazole:962;oxaprozin:967;probucol:1018;adenosine phosphate:1026;novobiocin:1032;4,5-dianilinophthalimide:1034;etofylline:1047;BW-B70C:1069;aconitine:1083;iloprost:1112;betamethasone:1…	912
GIANT_WC	SFX:OFFSIDES	modified radical mastectomy	0.529933	6.37921e-07	0.00311816	tamoxifen:28;letrozole:95;lovastatin:282;carbamazepine:311;imipramine:317;ofloxacin:331;fulvestrant:358;estradiol:377;pentoxifylline:420;bupropion:446;progesterone:449;raloxifene:458;cimetidine:511;exemestane:536;orlistat:1238	536
GIANT_WC	SFX:OFFSIDES	drug effect prolonged	-0.758065	5.94707e-06	0.0145346	droperidol:988;cefotiam:1063;tropicamide:1161;bupivacaine:1175;tenoxicam:1193;theophylline:1260;atracurium besilate:1308	987
GIANT_WC	SFX:OFFSIDES	eosinophilic pneumonia acute	-0.800613	1.84555e-05	0.0300702	clozapine:1045;acebutolol:1155;selegiline:1191;rifampicin:1215;minocycline:1217	1044
GIANT_WC	SFX:OFFSIDES	knee deformity	0.664363	7.80654e-05	0.0791286	triamterene:26;piracetam:163;perphenazine:165;prednisolone:207;ioversol:230;benzonatate:257;iohexol:737	257
GIANT_WC	SFX:OFFSIDES	lymph nodes scan abnormal	-0.585043	8.60098e-05	0.0791286	letrozole:95;doxorubicin:907;terazosin:958;oxaprozin:967;nabumetone:973;cefepime:1003;spironolactone:1031;lisinopril:1052;thiamine:1203	906
GIANT_WC	SFX:OFFSIDES	epidural anaesthesia	-0.580427	0.000107211	0.0791286	letrozole:95;biotin:901;nicardipine:903;azathioprine:1016;hydralazine:1043;alfuzosin:1091;bupivacaine:1175;ascorbic acid:1195;methyldopa:1258	900
GIANT_WC	SFX:OFFSIDES	poor venous access	0.45456	0.000113318	0.0791286	buflomedil:10;etoposide:63;ketorolac:262;ofloxacin:331;trihexyphenidyl:337;tetracycline:345;thalidomide:376;scopolamine:415;diphenhydramine:426;thiamazole:431;bupropion:446;mercaptopurine:459;nortriptyline:762;chlorhexidine:900;pilocarpine:1252	459
GIANT_WHRadjBMI	SFX:OFFSIDES	mitral valve replacement	0.531066	5.84368e-07	0.00285639	nizatidine:28;leflunomide:63;paroxetine:78;primidone:111;fludrocortisone:136;acebutolol:137;cefuroxime:146;quinidine:199;terazosin:260;selegiline:324;pergolide:327;amantadine:360;midodrine:478;salbutamol:829;doxycycline:1092	360
GIANT_WHRadjBMI	SFX:OFFSIDES	carcinoembryonic antigen increased	0.424631	3.5145e-06	0.00858944	tamoxifen:3;melatonin:16;prochlorperazine:40;paclitaxel:110;benzonatate:125;megestrol:130;timolol:194;quinidine:199;cyclobenzaprine:214;fulvestrant:271;gefitinib:291;methocarbamol:329;baclofen:338;terconazole:368;famotidine:392;clozapine:531;raloxifene:538;theophylline:654;albendazole:663;biotin:684;letrozole:703;clomipramine:796	703
GIANT_WHRadjBMI	SFX:OFFSIDES	spinal cord compression	0.305813	2.62627e-05	0.0328198	tamoxifen:3;melatonin:16;vinblastine:60;prednisone:107;megestrol:130;citalopram:131;fludrocortisone:136;bupivacaine:141;dapsone:143;bethanechol:145;chlorhexidine:181;hydrochlorothiazide:184;celecoxib:185;fluocinonide:221;thalidomide:243;capsaicin:249;estradiol:250;terazosin:260;fulvestrant:271;pioglitazone:274;nystatin:286;acemetacin:300;fluoxetine:307;selegiline:324;sulfamethoxazole:380;etoposid…	561
GIANT_WHRadjBMI	SFX:OFFSIDES	diabetic foot	0.295145	2.68574e-05	0.0328198	tamoxifen:3;prochlorperazine:40;felodipine:102;troglitazone:116;testosterone:165;trifluoperazine:171;quinidine:199;haloperidol:212;cyclobenzaprine:214;fluocinonide:221;estradiol:250;glibenclamide:254;terazosin:260;fulvestrant:271;pioglitazone:274;fenofibrate:285;pentoxifylline:301;repaglinide:328;erythromycin:352;risperidone:359;metformin:361;terconazole:368;sulfamethoxazole:380;famotidine:392;cl…	392
GIANT_WHRadjBMI	SFX:OFFSIDES	Hoarseness	0.419094	7.29363e-05	0.0602561	nizatidine:28;finasteride:46;leflunomide:63;bethanechol:145;naproxen:147;cortisone:169;fluocinonide:221;thalidomide:243;glibenclamide:254;terazosin:260;nystatin:286;pergolide:327;sulfasalazine:355;raloxifene:538;valdecoxib:694;cromoglicic acid:808;dorzolamide:862;sulpiride:987;rofecoxib:1168	355
GIANT_WHRadjBMI	SFX:OFFSIDES	pyothorax	0.427102	7.39641e-05	0.0602561	leflunomide:63;felbinac:101;paclitaxel:110;citalopram:131;fludrocortisone:136;naproxen:147;methotrexate:248;gefitinib:291;ambroxol:312;clemastine:318;biperiden:334;loxapine:356;etoposide:394;clozapine:531;isoniazid:751;minocycline:765;etodolac:932;ribavirin:1138	394
GIANT_WHRadjBMI	SFX:OFFSIDES	low density lipoprotein decreased	-0.756715	8.94945e-05	0.0624927	sulpiride:987;fluvoxamine:1034;ribavirin:1138;rofecoxib:1168;gabexate:1257;naloxone:1305	986
GIANT_WHRadjBMI	SFX:OFFSIDES	brain mass	0.425697	0.000140876	0.0834002	tamoxifen:3;cefoxitin:68;bupivacaine:141;chlorhexidine:181;fluocinonide:221;nicotinic acid:273;pioglitazone:274;nystatin:286;memantine:288;biperiden:334;sulfamethoxazole:380;bepridil:427;clotrimazole:451;dorzolamide:862;doxorubicin:923;gabapentin:1042;galantamine:1260	451
GIANT_WHRadjBMI	SFX:OFFSIDES	hodgkin's disease	0.252234	0.00015356	0.0834002	nizatidine:28;prochlorperazine:40;phenazopyridine:48;vinblastine:60;leflunomide:63;tacrolimus:69;nicergoline:85;rifampicin:100;felodipine:102;benzonatate:125;dapsone:143;nadolol:160;cortisone:169;chlorhexidine:181;carbamazepine:191;fluocinonide:221;ethambutol:229;thalidomide:243;methotrexate:248;terazosin:260;dexamethasone:265;fluoxetine:307;sulfamethoxazole:380;famotidine:392;etoposide:394;proca…	564
GIANT_WHRadjBMI	SFX:OFFSIDES	Rhagades	0.276275	0.00017874	0.087368	ascorbic acid:7;lovastatin:52;iodixanol:73;paroxetine:78;paclitaxel:110;dicycloverine:112;megestrol:130;naproxen:147;chlorhexidine:181;celecoxib:185;carbamazepine:191;cyclobenzaprine:214;fluocinonide:221;glibenclamide:254;fulvestrant:271;nimodipine:283;pentoxifylline:301;trimethobenzamide:302;repaglinide:328;erythromycin:352;cefotiam:357;benfluorex:377;ketoprofen:384;ciclopirox:536;enalapril:567;…	384
GIANT_WHR	Targets:DrugBank4.1Enzyme	UGT1A3_UD13_HUMAN_P35503	0.608282	0.00243003	0.0850509	valproic acid:13;simvastatin:112;flurbiprofen:164;cyproheptadine:190;lovastatin:196;troglitazone:203;fluvastatin:354;etodolac:936	354
GIANT_WHR	Targets:DrugBank4.1Enzyme	UGT1A1_UD11_HUMAN_P22309	0.352956	0.00506111	0.0885694	naproxen:43;irinotecan:46;simvastatin:112;flurbiprofen:164;naltrexone:167;lovastatin:196;troglitazone:203;etoposide:215;propofol:280;fluvastatin:354;indometacin:387;paracetamol:417;mycophenolic acid:818;diclofenac:914;rifampicin:959;suprofen:1023;testosterone:1048;estradiol:1134	417
GIANT_WHR	Targets:DrugBank4.1Carriers	ALB_ALBU_HUMAN_P02768	0.180937	0.0154326	0.077163	naproxen:43;irinotecan:46;imatinib:84;chlorpromazine:98;celecoxib:116;adipiodone:125;piroxicam:158;flurbiprofen:164;cefalotin:171;etacrynic acid:183;cefoperazone:198;cefalexin:228;arachidonic acid:255;propofol:280;prednisone:294;cefazolin:298;levothyroxine sodium:306;metacycline:329;gliclazide:346;fenoprofen:366;sulfamethizole:371;sulfamethoxazole:385;indometacin:387;fluoxetine:388;furosemide:394…	640
GIANT_WHR	Targets:SEA_predicted	TAAR1_RAT	0.387853	5.07796e-06	0.0120652	bufexamac:2;nabumetone:11;naproxen:43;vanoxerine:55;octopamine:70;mexiletine:71;tamoxifen:163;sodium phenylbutyrate:187;pentamidine:225;(-)-atenolol:233;dyclonine:237;metanephrine:271;splitomicin:308;monobenzone:350;fenoprofen:366;procaine:390;proadifen:508;cinchocaine:528;liothyronine:583;tiratricol:595;oxybenzone:601;dobutamine:610;pentoxyverine:717;isoxsuprine:1090;amiodarone:1191;benzbromaron…	610
GIANT_WHR	Targets:SEA_predicted	LPXC_ECOLI	-0.802147	1.73477e-05	0.0206091	podophyllotoxin:1047;acacetin:1104;oxaprozin:1135;colchicine:1188;anisomycin:1287	1046
GIANT_WHR	Targets:SEA_predicted	Q964Q8_TRYCR	0.842791	4.47537e-05	0.035445	(-)-isoprenaline:35;pronetalol:113;orciprenaline:121;sotalol:175;(+)-isoprenaline:210	210
GIANT_WHR	SFX:SIDER	keratopathy	0.663594	8.06642e-05	0.0957484	chloroquine:120;phentolamine:178;dacarbazine:180;ionomycin:293;5114445:337;4-hydroxyphenazone:361;hesperidin:445	445
GIANT_WHR	SFX:OFFSIDES	drug dispensing error	0.297134	8.5783e-06	0.0319844	nabumetone:11;rifabutin:17;quinidine:21;desipramine:79;aminocaproic acid:92;ramipril:96;chlorpromazine:98;erythromycin:102;mefloquine:111;piroxicam:158;naltrexone:167;sotalol:175;cyproheptadine:190;selegiline:191;doxepin:201;troglitazone:203;nafcillin:206;doxycycline:232;bethanechol:262;danazol:291;fluorometholone:311;chlorzoxazone:333;mercaptopurine:348;hydralazine:353;naftidrofuryl:400;trazodon…	468
GIANT_WHR	SFX:OFFSIDES	eyelid retraction	0.362217	1.49687e-05	0.0319844	nabumetone:11;loperamide:25;imatinib:84;neomycin:118;isosorbide:133;ketorolac:152;sotalol:175;doxepin:201;doxazosin:202;fluvoxamine:251;orlistat:267;lisinopril:283;ergocalciferol:285;prednisone:294;mercaptopurine:348;azathioprine:397;dorzolamide:407;fenoterol:443;gefitinib:447;nitrofurantoin:471;memantine:529;fludrocortisone:614;cetirizine:626;melatonin:797;nortriptyline:812;lansoprazole:891;brin…	471
GIANT_WHR	SFX:OFFSIDES	tinea versicolor	-0.79908	1.96303e-05	0.0319844	thiamine:1043;econazole:1053;topiramate:1177;dicycloverine:1264;dapsone:1270	1042
GIANT_WHR	DrugClass:ATC_level_4	First-generation cephalosporins	0.775902	4.48193e-06	0.00023306	cefalonium:94;cefalotin:171;cefapirin:172;cefalexin:228;cefadroxil:257;cefazolin:298	298
Glucose_BMI	Targets:DrugBank4.1	KCNH2_KCNH2_HUMAN_Q12809	0.404121	0.000195749	0.0240771	amiodarone:151;sotalol:220;halofantrine:283;pimozide:295;terfenadine:301;propafenone:315;alfuzosin:359;prazosin:372;dexverapamil:393;miconazole:406;terazosin:471;astemizole:489;imipramine:531;doxepin:570;doxazosin:572;thioridazine:581;chlorpromazine:721;quinidine:779;cisapride:1014	581
Glucose_BMI	Targets:DrugBank4.1Enzyme	MAOB_AOFB_HUMAN_P27338	-0.655675	0.00269948	0.0944817	dopamine:856;iproniazid:875;amantadine:1074;phenelzine:1092;furazolidone:1302	855
Glucose_BMI	Targets:SEA_predicted	DHI2_MOUSE	0.388954	1.16291e-06	0.00276308	colforsin:5;halcinonide:23;azaperone:27;prednicarbate:31;cantharidin:52;spironolactone:54;clofibrate:87;gibberellic acid:90;beclometasone:108;santonin:117;ciprofibrate:128;withaferin A:145;parthenolide:154;flunisolide:161;budesonide:203;digoxin:321;simvastatin:431;oligomycin:514;picrotoxinin:681;iloprost:850;digitoxigenin:866;strophanthidin:886;etynodiol:949;bezafibrate:1027;fludroxycortide:1052;…	203
Glucose_BMI	Targets:SEA_predicted	GLI1_GLI1_HUMAN	0.297799	2.02292e-05	0.0240323	colforsin:5;fenoprofen:6;halcinonide:23;prednicarbate:31;phenanthridinone:60;staurosporine:80;cinchocaine:83;gibberellic acid:90;beclometasone:108;santonin:117;withaferin A:145;mebendazole:147;parthenolide:154;flunisolide:161;salbutamol:182;labetalol:194;budesonide:203;tropicamide:227;phensuximide:229;oxybenzone:288;digoxin:321;simvastatin:431;fluocinonide:483;oligomycin:514;ginkgolide A:613;keto…	229
HBA1C	Targets:DrugBank4.1	KCNH2_KCNH2_HUMAN_Q12809	0.402489	0.000217194	0.0267149	alfuzosin:4;astemizole:36;quinidine:59;doxepin:99;halofantrine:232;propafenone:260;terazosin:342;chlorpromazine:388;dexverapamil:451;thioridazine:457;miconazole:486;pimozide:523;sotalol:534;terfenadine:616;imipramine:633;doxazosin:643;prazosin:652;cisapride:903;amiodarone:1204	652
HBA1C	Targets:DrugBank4.1Carriers	ORM1_A1AG1_HUMAN_P02763	0.341505	0.00272359	0.013618	acenocoumarol:11;bupropion:25;quinidine:59;doxepin:99;ajmaline:113;amitriptyline:139;disopyramide:175;nortriptyline:236;gefitinib:275;saquinavir:337;tacrolimus:350;imatinib:416;nomifensine:519;celecoxib:531;desipramine:543;fluoxetine:614;imipramine:633;doxazosin:643;penbutolol:648;prazosin:652;maprotiline:1069;trazodone:1078;amoxapine:1172;dexpropranolol:1206	652
HBA1C	Targets:SEA_predicted	HDAC1_CHICK	0.510376	3.13617e-09	7.45154e-06	cinchonine:5;ondansetron:14;terguride:30;metergoline:32;cinchonidine:46;pergolide:49;melatonin:135;dihydroergocristine:145;nicergoline:159;vinpocetine:214;pirlindole:224;lobeline:288;bromocriptine:303;alpha-yohimbine:313;saquinavir:337;lisuride:389;vincamine:401;alpha-ergocryptine:430;vinburnine:431;co-dergocrine mesilate:435;yohimbine:716;praziquantel:852;dihydroergotamine:900;alsterpaullone:1081	435
HBA1C	Targets:SEA_predicted	CXCR3_MOUSE	0.51548	1.77267e-07	0.000210593	terguride:30;metergoline:32;pergolide:49;dihydroergocristine:145;nicergoline:159;vinpocetine:214;pirlindole:224;bromocriptine:303;domperidone:347;lisuride:389;vincamine:401;alpha-ergocryptine:430;vinburnine:431;co-dergocrine mesilate:435;lysergol:489;dihydroergotamine:900;benperidol:1274	489
HBA1C	Targets:SEA_predicted	GNRHR_RAT	0.39032	1.01267e-06	0.000802036	terguride:30;metergoline:32;astemizole:36;pergolide:49;quinidine:59;palmatine:120;melatonin:135;nicergoline:159;vinpocetine:214;pirlindole:224;indometacin:239;picotamide:272;alpha-yohimbine:313;mefloquine:328;saquinavir:337;lisuride:389;vincamine:401;ketoconazole:403;vinburnine:431;co-dergocrine mesilate:435;lysergol:489;yohimbine:716;rescinnamine:798;serotonin:826;hydroquinine:1027;flecainide:10…	435
HBA1C	Targets:SEA_predicted	HDAC4_CHICK	0.466993	2.06168e-06	0.00122464	cinchonine:5;ondansetron:14;terguride:30;cinchonidine:46;dihydroergocristine:145;nicergoline:159;vinpocetine:214;pirlindole:224;lobeline:288;bromocriptine:303;saquinavir:337;lisuride:389;vincamine:401;alpha-ergocryptine:430;vinburnine:431;rescinnamine:798;praziquantel:852;dihydroergotamine:900;alsterpaullone:1081	431
HBA1C	Targets:SEA_predicted	GASR_RAT	0.366522	5.23021e-06	0.0024854	cinchonine:5;methotrexate:22;enalapril:23;bupropion:25;terguride:30;metergoline:32;cinchonidine:46;pergolide:49;quinidine:59;melatonin:135;dihydroergocristine:145;nicergoline:159;vinpocetine:214;pirlindole:224;irinotecan:238;bromocriptine:303;alpha-yohimbine:313;folic acid:331;saquinavir:337;MG-132:348;lisuride:389;vincamine:401;alpha-ergocryptine:430;vinburnine:431;co-dergocrine mesilate:435;DL-…	489
HBA1C	Targets:SEA_predicted	NK1R_RAT	0.287024	7.81472e-06	0.00309463	enalapril:23;bupropion:25;fendiline:39;benzamil:43;labetalol:61;dextromethorphan:97;ethisterone:106;ramipril:128;ritodrine:133;prenylamine:163;mephenytoin:171;phenelzine:177;dobutamine:237;nisoxetine:243;sodium phenylbutyrate:267;oxetacaine:284;mefloquine:328;saquinavir:337;MG-132:348;glycopyrronium bromide:355;danazol:373;hexylcaine:375;piperidolate:404;clemastine:421;cloperastine:425;levonorges…	538
HBA1C	Targets:SEA_predicted	GHRHR_RAT	0.329659	3.1962e-05	0.0108488	cinchonine:5;enalapril:23;terguride:30;metergoline:32;cinchonidine:46;pergolide:49;quinidine:59;trihexyphenidyl:85;dextromethorphan:97;ramipril:128;melatonin:135;dihydroergocristine:145;nicergoline:159;drofenine:170;sodium phenylbutyrate:267;lobeline:288;bromocriptine:303;alpha-yohimbine:313;saquinavir:337;glycopyrronium bromide:355;atropine methonitrate:367;lisuride:389;vincamine:401;alpha-ergoc…	454
HBA1C	Targets:SEA_predicted	NMBR_NMBR_HUMAN	0.379211	4.74323e-05	0.0134803	ondansetron:14;terguride:30;metergoline:32;pergolide:49;quinidine:59;melatonin:135;dihydroergocristine:145;nicergoline:159;vinpocetine:214;pirlindole:224;bromocriptine:303;alpha-yohimbine:313;saquinavir:337;MG-132:348;lisuride:389;vincamine:401;alpha-ergocryptine:430;vinburnine:431;co-dergocrine mesilate:435;AR-A014418:545;gramine:574;yohimbine:716;rescinnamine:798;dihydroergotamine:900;hydroquin…	435
HBA1C	Targets:SEA_predicted	EDNRA_PIG	0.348165	5.10619e-05	0.0134803	cinchonine:5;terguride:30;metergoline:32;cinchonidine:46;pergolide:49;quinidine:59;melatonin:135;dihydroergocristine:145;nicergoline:159;bromocriptine:303;alpha-yohimbine:313;mefloquine:328;saquinavir:337;MG-132:348;lisuride:389;alpha-ergocryptine:430;vinburnine:431;co-dergocrine mesilate:435;DL-PPMP:454;lysergol:489;gramine:574;yohimbine:716;spaglumic acid:742;rescinnamine:798;N-acetyl-L-leucine…	489
HBA1C	Targets:SEA_predicted	CCR5_CCR5_HUMAN	0.259638	6.95972e-05	0.0165363	cinchonine:5;enalapril:23;metergoline:32;fendiline:39;cinchonidine:46;spiperone:66;trihexyphenidyl:85;thiamphenicol:96;dextromethorphan:97;droperidol:110;sulpiride:126;ramipril:128;prenylamine:163;drofenine:170;mephenytoin:171;fenspiride:186;dobutamine:237;sodium phenylbutyrate:267;biperiden:283;lobeline:288;eticlopride:306;dyclonine:334;saquinavir:337;domperidone:347;hexylcaine:375;indoprofen:38…	454
HBA1C	Targets:SEA_predicted	AOFB_BOVIN	0.451262	0.000138061	0.0298211	demecarium bromide:112;diphemanil metilsulfate:134;drofenine:170;phenelzine:177;naftifine:182;sodium phenylbutyrate:267;oxetacaine:284;alpha-yohimbine:313;saquinavir:337;hexylcaine:375;acepromazine:376;gramine:574;yohimbine:716;chlorambucil:857;alverine:1284	376
HBA1C	SFX:SIDER	dysphasia	0.777437	4.17445e-06	0.00495507	methotrexate:22;streptomycin:183;mecamylamine:219;nilutamide:245;thiamine:247;hesperidin:296	296
HBA1C	SFX:SIDER	aplastic anemia	0.220573	2.06143e-05	0.0122346	sulmazole:9;acenocoumarol:11;methotrexate:22;bepridil:24;metergoline:32;clofibrate:62;sparteine:67;betaxolol:68;phenazone:82;dextromethorphan:97;ivermectin:100;benzbromarone:117;doxylamine:121;sulpiride:126;conessine:131;zoxazolamine:132;procainamide:137;alvespimycin:144;etamivan:173;rofecoxib:197;ranitidine:201;amodiaquine:242;thiamine:247;picotamide:272;xylazine:322;midodrine:324;suloctidil:343…	521
HBA1C	SFX:SIDER	erythema multiforme	0.183573	0.000103912	0.0411144	alfuzosin:4;sulmazole:9;nicardipine:12;bepridil:24;pyridoxine:38;sparteine:67;betaxolol:68;dextromethorphan:97;benzbromarone:117;doxylamine:121;conessine:131;procainamide:137;amitriptyline:139;alvespimycin:144;tomelukast:161;etamivan:173;trimethobenzamide:176;cobalt chloride:190;fulvestrant:192;debrisoquine:199;ranitidine:201;phenindione:216;clenbuterol:220;LM-1685:231;thiamine:247;ellipticine:26…	599
HBA1C	SFX:OFFSIDES	feeling abnormal	0.249501	3.46561e-08	9.19705e-05	alfuzosin:4;bupropion:25;citalopram:27;pyridoxine:38;estradiol:40;gabapentin:51;quinidine:59;primidone:63;carbamazepine:65;bacitracin:71;cyclobenzaprine:95;dextromethorphan:97;naltrexone:104;iopamidol:107;sulindac:116;doxylamine:121;aminophylline:122;chlorpropamide:130;melatonin:135;amitriptyline:139;trimethobenzamide:176;phenelzine:177;fulvestrant:192;ribavirin:218;acemetacin:233;nortriptyline:2…	669
HBA1C	SFX:OFFSIDES	disease of liver	0.209939	4.37282e-08	9.19705e-05	zidovudine:1;nicardipine:12;methotrexate:22;enalapril:23;bepridil:24;pyridoxine:38;estradiol:40;pergolide:49;carbamazepine:65;glimepiride:78;amphotericin B:84;bumetanide:91;diprophylline:92;dextromethorphan:97;ofloxacin:115;sulindac:116;benzbromarone:117;aminophylline:122;sulpiride:126;chlorpropamide:130;melatonin:135;leflunomide:141;lansoprazole:151;nicergoline:159;prednisolone:160;levomepromazi…	474
HBA1C	SFX:OFFSIDES	haematochezia	0.226902	5.64467e-08	9.19705e-05	zidovudine:1;hexetidine:13;methotrexate:22;gabapentin:51;quinidine:59;carbamazepine:65;cyclobenzaprine:95;doxepin:99;droperidol:110;ofloxacin:115;chlorpropamide:130;amitriptyline:139;lansoprazole:151;tamoxifen:174;isradipine:178;fulvestrant:192;rofecoxib:197;ribavirin:218;cefepime:230;nortriptyline:236;irinotecan:238;thiamine:247;propafenone:260;dexpanthenol:261;cromoglicic acid:271;benzonatate:2…	685
HBA1C	SFX:OFFSIDES	muscle strain	0.302384	3.4113e-07	0.000416861	zidovudine:1;procarbazine:8;bupropion:25;quinidine:59;aminocaproic acid:81;cyclobenzaprine:95;doxepin:99;naltrexone:104;ofloxacin:115;terconazole:118;melatonin:135;tamoxifen:174;fulvestrant:192;rofecoxib:197;memantine:211;ribavirin:218;finasteride:222;nortriptyline:236;benzonatate:291;triamcinolone:309;hydroxyzine:316;exemestane:329;valproic acid:382;naproxen:397;ketoconazole:403;erythromycin:471…	652
HBA1C	SFX:OFFSIDES	cerebral circulatory failure	0.787414	2.61575e-06	0.00255715	sulindac:116;sulpiride:126;nicergoline:159;levomepromazine:165;valdecoxib:193;biperiden:283	283
HBA1C	SFX:OFFSIDES	spinal haemangioma	0.508089	3.26565e-06	0.00266041	pyridoxine:38;estradiol:40;gabapentin:51;cyclobenzaprine:95;doxepin:99;nortriptyline:236;propafenone:260;exemestane:329;triamterene:360;vancomycin:384;ketoconazole:403;erythromycin:471;chlorhexidine:477;nabumetone:598;thalidomide:744	477
HBA1C	SFX:OFFSIDES	pupil fixed	0.386834	5.57092e-06	0.00333327	bupropion:25;dextromethorphan:97;naltrexone:104;sulindac:116;doxylamine:121;aminophylline:122;ifosfamide:191;rofecoxib:197;nortriptyline:236;dobutamine:237;thiamine:247;benzonatate:291;vigabatrin:338;timolol:349;cyclopentolate:390;levodopa:536;flucloxacillin:557;ergocalciferol:588;methocarbamol:608;daunorubicin:623;prazosin:652;etoposide:703;atracurium besilate:705;chlorprothixene:712;fluticasone…	712
HBA1C	SFX:OFFSIDES	crying	0.301802	5.77599e-06	0.00333327	bupropion:25;estradiol:40;gabapentin:51;labetalol:61;bacitracin:71;cyclobenzaprine:95;doxepin:99;droperidol:110;levobunolol:114;aminophylline:122;melatonin:135;amitriptyline:139;trimethobenzamide:176;phenelzine:177;isradipine:178;fulvestrant:192;memantine:211;ribavirin:218;nortriptyline:236;diflunisal:241;methylprednisolone:274;carisoprodol:294;bromocriptine:303;mefloquine:328;vigabatrin:338;chlo…	647
HBA1C	SFX:OFFSIDES	hepatic lesion	0.268855	6.13737e-06	0.00333327	procarbazine:8;quinidine:59;fenoterol:75;amiloride:88;cyclobenzaprine:95;droperidol:110;ofloxacin:115;terconazole:118;tamoxifen:174;streptomycin:183;fulvestrant:192;rofecoxib:197;memantine:211;propafenone:260;methylprednisolone:274;carisoprodol:294;triamcinolone:309;tranexamic acid:326;exemestane:329;terazosin:342;triamterene:360;cyclopentolate:390;ketoconazole:403;imatinib:416;raloxifene:437;fam…	715
HBA1C	SFX:OFFSIDES	mucosal ulceration	0.36612	1.0496e-05	0.00513045	methotrexate:22;gabapentin:51;amphotericin B:84;iopamidol:107;lansoprazole:151;tamoxifen:174;fulvestrant:192;ranitidine:201;nortriptyline:236;dexpanthenol:261;exemestane:329;timolol:349;meropenem:362;vancomycin:384;ketoconazole:403;raloxifene:437;famotidine:468;erythromycin:471;chlorhexidine:477;tiaprofenic acid:561;nabumetone:598;mitoxantrone:607;repaglinide:621;pentoxifylline:653;thalidomide:74…	653
HBA1C	SFX:OFFSIDES	immunoglobulins decreased	0.357923	2.19624e-05	0.00975929	alfuzosin:4;methotrexate:22;pyridoxine:38;gabapentin:51;carbamazepine:65;cyclobenzaprine:95;naltrexone:104;amitriptyline:139;tamoxifen:174;fulvestrant:192;valdecoxib:193;rofecoxib:197;nortriptyline:236;clindamycin:251;propafenone:260;triamcinolone:309;triamterene:360;naproxen:397;azathioprine:434;chlorhexidine:477;celecoxib:531;dantrolene:570;imipramine:633;cortisone:669;thalidomide:744;nitrofura…	570
HBA1C	SFX:OFFSIDES	black stools	0.19538	3.67543e-05	0.0137668	alfuzosin:4;acenocoumarol:11;ondansetron:14;fluphenazine:16;pyridoxine:38;quinidine:59;labetalol:61;betaxolol:68;glimepiride:78;aminocaproic acid:81;amphotericin B:84;bumetanide:91;dextromethorphan:97;ofloxacin:115;benzbromarone:117;sulpiride:126;ramipril:128;nicergoline:159;fenspiride:186;fulvestrant:192;mifepristone:194;tremorine:195;rofecoxib:197;ranitidine:201;cefepime:230;irinotecan:238;difl…	482
HBA1C	SFX:OFFSIDES	bursa disorder	0.680492	3.8676e-05	0.0137668	bupropion:25;cyclobenzaprine:95;valdecoxib:193;rofecoxib:197;ribavirin:218;nortriptyline:236;orphenadrine:481	236
HBA1C	SFX:OFFSIDES	ejaculation disorder	0.436397	3.94304e-05	0.0137668	zidovudine:1;alfuzosin:4;bupropion:25;citalopram:27;betaxolol:68;glimepiride:78;melatonin:135;phenelzine:177;rofecoxib:197;nortriptyline:236;hydroxyzine:316;iloprost:323;valproic acid:382;amoxicillin:501;methocarbamol:608;ciprofloxacin:684;dexamethasone:868;nicotinic acid:1307	382
HBA1C	SFX:OFFSIDES	aptyalism	0.197156	8.05286e-05	0.0261897	alfuzosin:4;bupropion:25;citalopram:27;estradiol:40;gabapentin:51;quinidine:59;labetalol:61;fenoterol:75;amiloride:88;cyclobenzaprine:95;aminophylline:122;melatonin:135;nicergoline:159;tamoxifen:174;disopyramide:175;trimethobenzamide:176;phenelzine:177;isradipine:178;fulvestrant:192;ranitidine:201;ribavirin:218;diflunisal:241;thiamine:247;clindamycin:251;fluvoxamine:265;benzonatate:291;carisoprod…	647
HBA1C	SFX:OFFSIDES	gastrointestinal stromal tumour	0.459042	8.63018e-05	0.0261897	ondansetron:14;ramipril:128;nicergoline:159;valdecoxib:193;iloprost:323;tranexamic acid:326;exemestane:329;piperacillin:352;imatinib:416;nystatin:432;cefotiam:447;dilazep:540;piroxicam:592;promethazine:693;mexiletine:715	715
HBA1C	SFX:OFFSIDES	cataract cortical	0.822853	9.10852e-05	0.0261897	ramipril:128;leflunomide:141;isradipine:178;rofecoxib:197;nortriptyline:236	236
HBA1C	SFX:OFFSIDES	androgen deficiency	0.264307	0.000100852	0.0273868	zidovudine:1;procarbazine:8;gabapentin:51;betaxolol:68;glimepiride:78;droperidol:110;melatonin:135;amitriptyline:139;tamoxifen:174;rofecoxib:197;finasteride:222;propafenone:260;benzonatate:291;triamcinolone:309;hydroxyzine:316;triamterene:360;diphenhydramine:374;valproic acid:382;vancomycin:384;ketoconazole:403;nystatin:432;famotidine:468;erythromycin:471;vinblastine:472;minocycline:473;chlorhexi…	703
HBA1C	SFX:OFFSIDES	Nail disorder	0.311306	0.00016409	0.0422144	pyridoxine:38;estradiol:40;labetalol:61;leflunomide:141;tamoxifen:174;disopyramide:175;trimethobenzamide:176;fenspiride:186;valdecoxib:193;nortriptyline:236;irinotecan:238;clindamycin:251;methylprednisolone:274;gefitinib:275;thiamazole:287;mefloquine:328;saquinavir:337;econazole:339;clobetasol:356;naproxen:397;paroxetine:399;levonorgestrel:446;erythromycin:471;minocycline:473;orphenadrine:481;clo…	578
HBA1C	SFX:OFFSIDES	blurred vision	0.159238	0.000232822	0.0536538	alfuzosin:4;fluphenazine:16;bupropion:25;citalopram:27;pyridoxine:38;estradiol:40;gabapentin:51;oxytetracycline:55;quinidine:59;labetalol:61;carbamazepine:65;bumetanide:91;cyclobenzaprine:95;dextromethorphan:97;doxepin:99;ivermectin:100;sulindac:116;doxylamine:121;chlorpropamide:130;melatonin:135;amitriptyline:139;fluorometholone:168;tamoxifen:174;trimethobenzamide:176;phenelzine:177;mebeverine:1…	653
HBA1C	SFX:OFFSIDES	skin lesion	0.17884	0.000235098	0.0536538	zidovudine:1;nicardipine:12;bupropion:25;citalopram:27;gabapentin:51;labetalol:61;primidone:63;carbamazepine:65;doxepin:99;ivermectin:100;levobunolol:114;ofloxacin:115;terconazole:118;melatonin:135;amitriptyline:139;tamoxifen:174;isradipine:178;fulvestrant:192;valdecoxib:193;ranitidine:201;ribavirin:218;cefepime:230;nortriptyline:236;thiamine:247;clindamycin:251;cromoglicic acid:271;thiamazole:28…	670
HBA1C	SFX:OFFSIDES	globulins increased	0.408641	0.000241486	0.0536538	pyridoxine:38;aminocaproic acid:81;tamoxifen:174;fulvestrant:192;valdecoxib:193;rofecoxib:197;memantine:211;ribavirin:218;prochlorperazine:391;ketoconazole:403;chlorhexidine:477;amoxicillin:501;letrozole:595;nabumetone:598;methocarbamol:608;disulfiram:636;etodolac:992;scopolamine:1211	636
HBA1C	SFX:OFFSIDES	aortic calcification	0.347225	0.000271698	0.0577417	bupropion:25;pyridoxine:38;aminophylline:122;nicergoline:159;tamoxifen:174;ranitidine:201;memantine:211;cefepime:230;nortriptyline:236;thiamine:247;clindamycin:251;triamcinolone:309;terazosin:342;guanfacine:354;prochlorperazine:391;ketoconazole:403;chlorhexidine:477;clotrimazole:518;metoclopramide:554;letrozole:595;nabumetone:598;verapamil:603;methocarbamol:608;pentoxifylline:653;ciprofloxacin:68…	684
HBA1C	SFX:OFFSIDES	Amnesia	0.180058	0.00030005	0.0594777	bupropion:25;citalopram:27;estradiol:40;gabapentin:51;quinidine:59;labetalol:61;primidone:63;carbamazepine:65;trihexyphenidyl:85;bumetanide:91;cyclobenzaprine:95;doxepin:99;terconazole:118;chlorpropamide:130;melatonin:135;amitriptyline:139;tamoxifen:174;trimethobenzamide:176;phenelzine:177;isradipine:178;mebeverine:188;fulvestrant:192;valdecoxib:193;ranitidine:201;ribavirin:218;nortriptyline:236;…	684
HBA1C	SFX:OFFSIDES	chicken pox	0.436785	0.000319328	0.0594777	cyclobenzaprine:95;sulindac:116;valdecoxib:193;ribavirin:218;clozapine:270;methylprednisolone:274;ketotifen:405;colchicine:427;azathioprine:434;famotidine:468;minocycline:473;nifedipine:482;sulfasalazine:695;thalidomide:744;cefixime:996	482
HBA1C	SFX:OFFSIDES	glaucoma	0.223241	0.000324876	0.0594777	citalopram:27;estradiol:40;gabapentin:51;quinidine:59;betaxolol:68;cyclobenzaprine:95;ofloxacin:115;terconazole:118;fluorometholone:168;tamoxifen:174;rofecoxib:197;ranitidine:201;ribavirin:218;finasteride:222;propafenone:260;cromoglicic acid:271;methylprednisolone:274;carisoprodol:294;minoxidil:297;hydroxyzine:316;midodrine:324;exemestane:329;saquinavir:337;econazole:339;timolol:349;tacrolimus:35…	667
HBA1C	SFX:OFFSIDES	poverty	0.629032	0.000329889	0.0594777	pergolide:49;sulpiride:126;felodipine:217;propafenone:260;clozapine:270;bromocriptine:303;amantadine:759	303
HBA1C	SFX:OFFSIDES	dermatitis seborrheic	0.269331	0.000340707	0.0594777	gabapentin:51;spironolactone:54;carbamazepine:65;piretanide:76;amphotericin B:84;trihexyphenidyl:85;doxepin:99;naltrexone:104;tamoxifen:174;rofecoxib:197;nortriptyline:236;clindamycin:251;gefitinib:275;exemestane:329;saquinavir:337;chlorpromazine:388;paroxetine:399;ketoconazole:403;clemastine:421;pentamidine:436;levonorgestrel:446;minocycline:473;chlorhexidine:477;celecoxib:531;levodopa:536;desip…	744
HBA1C	SFX:OFFSIDES	biopsy	0.301514	0.000365852	0.0615312	alfuzosin:4;citalopram:27;pyridoxine:38;estradiol:40;bumetanide:91;benzbromarone:117;tamoxifen:174;isradipine:178;valdecoxib:193;cefepime:230;nortriptyline:236;thiamine:247;clozapine:270;thiamazole:287;bromocriptine:303;vancomycin:384;naproxen:397;raloxifene:437;erythromycin:471;chlorhexidine:477;orphenadrine:481;captopril:488;clotrimazole:518;diltiazem:566;cefadroxil:567;piroxicam:592;letrozole:…	624
HBA1C	SFX:OFFSIDES	vasculitic rash	0.594274	0.000377646	0.0615312	methotrexate:22;ofloxacin:115;ramipril:128;valdecoxib:193;nortriptyline:236;exemestane:329;danazol:373;prochlorperazine:391;flucloxacillin:557	391
HBA1C	SFX:OFFSIDES	alopecia	0.201844	0.000394972	0.0622781	bupropion:25;citalopram:27;estradiol:40;gabapentin:51;carbamazepine:65;bacitracin:71;cyclobenzaprine:95;benzbromarone:117;melatonin:135;leflunomide:141;tamoxifen:174;fulvestrant:192;ranitidine:201;ribavirin:218;nortriptyline:236;clindamycin:251;propafenone:260;cromoglicic acid:271;gefitinib:275;thiamazole:287;minoxidil:297;hydroxyzine:316;exemestane:329;terazosin:342;timolol:349;clobetasol:356;di…	646
HBA1C	SFX:OFFSIDES	catatonia	0.349223	0.000436719	0.0667088	alfuzosin:4;nicardipine:12;ondansetron:14;fluphenazine:16;pyridoxine:38;primidone:63;droperidol:110;sulpiride:126;ramipril:128;levomepromazine:165;ribavirin:218;thiamine:247;clozapine:270;biperiden:283;bromocriptine:303;mefloquine:328;prochlorperazine:391;mefenamic acid:646;budesonide:842;clomipramine:877;pyrazinamide:985;maprotiline:1069;baclofen:1134;loxapine:1181;chloramphenicol:1185;naloxone:…	328
HBA1C	SFX:OFFSIDES	contact dermatitis	0.231744	0.000469025	0.0684744	zidovudine:1;bupropion:25;citalopram:27;estradiol:40;quinidine:59;primidone:63;bacitracin:71;amiloride:88;cyclobenzaprine:95;ofloxacin:115;terconazole:118;tamoxifen:174;fenspiride:186;fulvestrant:192;rofecoxib:197;ranitidine:201;finasteride:222;clindamycin:251;benzonatate:291;minoxidil:297;hydroxyzine:316;exemestane:329;timolol:349;diphenhydramine:374;ketoconazole:403;diethylstilbestrol:420;ralox…	481
HBA1C	SFX:OFFSIDES	mononeuropathy	0.405573	0.000476295	0.0684744	zidovudine:1;methotrexate:22;estradiol:40;carbamazepine:65;leflunomide:141;lansoprazole:151;ribavirin:218;nortriptyline:236;isoniazid:317;saquinavir:337;colchicine:427;raloxifene:437;chlorhexidine:477;amantadine:759;topiramate:884;omeprazole:911;mercaptopurine:1291	477
HBA1C	SFX:OFFSIDES	tenosynovitis stenosans	0.404025	0.000520906	0.0709107	bupropion:25;carbamazepine:65;aminocaproic acid:81;valdecoxib:193;rofecoxib:197;clindamycin:251;triamterene:360;rilmenidine:378;prochlorperazine:391;ketoconazole:403;azathioprine:434;chlorhexidine:477;celecoxib:531;letrozole:595;imipramine:633;isosorbide:1133;mercaptopurine:1291	633
HBA1C	SFX:OFFSIDES	metastases to central nervous system	0.217318	0.000522256	0.0709107	methotrexate:22;bupropion:25;pyridoxine:38;gabapentin:51;quinidine:59;sulindac:116;sulpiride:126;melatonin:135;fluorometholone:168;tamoxifen:174;fulvestrant:192;rofecoxib:197;cefepime:230;clindamycin:251;clozapine:270;gefitinib:275;minoxidil:297;tranexamic acid:326;exemestane:329;econazole:339;timolol:349;clobetasol:356;vancomycin:384;prochlorperazine:391;nystatin:432;levonorgestrel:446;cefotiam:…	685
HBA1C	SFX:OFFSIDES	acquired protein s deficiency	0.65605	0.000579882	0.0757844	zidovudine:1;gabapentin:51;rofecoxib:197;ribavirin:218;nortriptyline:236;cefazolin:641	236
HBA1C	SFX:OFFSIDES	hip arthroplasty	0.23874	0.000589159	0.0757844	methotrexate:22;bupropion:25;labetalol:61;aminocaproic acid:81;trihexyphenidyl:85;bumetanide:91;cyclobenzaprine:95;chlorpropamide:130;leflunomide:141;tamoxifen:174;trimethobenzamide:176;valdecoxib:193;rofecoxib:197;thiamine:247;clozapine:270;minoxidil:297;exemestane:329;triamterene:360;rilmenidine:378;raloxifene:437;chlorhexidine:477;amoxicillin:501;fusidic acid:513;clotrimazole:518;celecoxib:531…	732
HBA1C	SFX:OFFSIDES	Gun Shot Wound	0.384986	0.000633283	0.0792481	bupropion:25;citalopram:27;doxepin:99;naltrexone:104;ramipril:128;ranitidine:201;ribavirin:218;finasteride:222;nortriptyline:236;thiamine:247;hydroxyzine:316;valproic acid:382;paroxetine:399;nabumetone:598;methocarbamol:608;ciprofloxacin:684;testosterone:987;triprolidine:1008;ketorolac:1114	399
HBA1C	SFX:OFFSIDES	breast calcifications	0.343329	0.000648512	0.0792481	bupropion:25;estradiol:40;gabapentin:51;cyclobenzaprine:95;doxepin:99;tamoxifen:174;ifosfamide:191;fulvestrant:192;valdecoxib:193;felodipine:217;nortriptyline:236;exemestane:329;econazole:339;guanfacine:354;raloxifene:437;metronidazole:470;erythromycin:471;chlorhexidine:477;orphenadrine:481;letrozole:595;fenofibrate:630;dicycloverine:647;progesterone:1011;cimetidine:1055;naloxone:1210;metformin:1…	481
HBA1C	SFX:OFFSIDES	Blepharospasm	0.216024	0.000692989	0.0814723	ondansetron:14;fluphenazine:16;bupropion:25;pyridoxine:38;gabapentin:51;primidone:63;betaxolol:68;bacitracin:71;cyclobenzaprine:95;dextromethorphan:97;doxepin:99;droperidol:110;sulpiride:126;melatonin:135;prednisolone:160;levomepromazine:165;streptomycin:183;fulvestrant:192;felodipine:217;nortriptyline:236;fluvoxamine:265;mefloquine:328;exemestane:329;vigabatrin:338;guanfacine:354;clobetasol:356;…	641
HBA1C	SFX:OFFSIDES	Abdominal hernia	0.236874	0.000702624	0.0814723	zidovudine:1;citalopram:27;pyridoxine:38;doxepin:99;ofloxacin:115;fluorometholone:168;fulvestrant:192;rofecoxib:197;ranitidine:201;felodipine:217;finasteride:222;nortriptyline:236;thiamine:247;clindamycin:251;exemestane:329;terazosin:342;ketoconazole:403;flutamide:439;vinblastine:472;minocycline:473;orphenadrine:481;amoxicillin:501;clotrimazole:518;celecoxib:531;dacarbazine:548;cinnarizine:553;me…	684
HBA1C	SFX:OFFSIDES	alcoholism	0.274918	0.000716716	0.0814723	bupropion:25;pergolide:49;labetalol:61;primidone:63;carbamazepine:65;naltrexone:104;levobunolol:114;aminophylline:122;trimethobenzamide:176;rofecoxib:197;ribavirin:218;finasteride:222;nortriptyline:236;diflunisal:241;thiamine:247;biperiden:283;carisoprodol:294;clobetasol:356;chlorpromazine:388;paroxetine:399;orphenadrine:481;amoxicillin:501;chloroquine:551;piroxicam:592;methocarbamol:608;disulfir…	684
HBA1C	SFX:OFFSIDES	endocrine ophthalmopathy	0.607527	0.000743267	0.0822204	tamoxifen:174;fulvestrant:192;ribavirin:218;thiamazole:287;exemestane:329;raloxifene:437;clotrimazole:518	518
HBA1C	SFX:OFFSIDES	Arthritis rheumatoid	0.206696	0.000756939	0.0822204	nicardipine:12;methotrexate:22;pyridoxine:38;estradiol:40;gabapentin:51;spironolactone:54;quinidine:59;primidone:63;carbamazepine:65;betaxolol:68;glimepiride:78;bumetanide:91;cyclobenzaprine:95;doxepin:99;melatonin:135;amitriptyline:139;leflunomide:141;lansoprazole:151;prednisolone:160;fluorometholone:168;isradipine:178;streptomycin:183;rofecoxib:197;nortriptyline:236;cromoglicic acid:271;methylp…	614
HBA1C	SFX:OFFSIDES	monocyte percentage decreased	0.388717	0.000785042	0.0834192	pergolide:49;amiloride:88;diprophylline:92;dextromethorphan:97;leflunomide:141;memantine:211;clozapine:270;carisoprodol:294;bromocriptine:303;piperacillin:352;meropenem:362;famotidine:468;amoxicillin:501;glibenclamide:584;nizatidine:589;sulfasalazine:695;cyproheptadine:795;ambroxol:1230	589
HBA1C	SFX:OFFSIDES	lymphadenectomy	0.282732	0.000872104	0.0878177	bupropion:25;estradiol:40;doxepin:99;ofloxacin:115;sulindac:116;tamoxifen:174;nortriptyline:236;tacrolimus:350;prochlorperazine:391;nystatin:432;vinblastine:472;minocycline:473;chlorhexidine:477;orphenadrine:481;amoxicillin:501;clotrimazole:518;dacarbazine:548;chloroquine:551;metoclopramide:554;piroxicam:592;letrozole:595;methocarbamol:608;imipramine:633;disulfiram:636;cortisone:669;ciprofloxacin…	687
HBA1C	SFX:OFFSIDES	adnexitis	0.386737	0.000877729	0.0878177	ondansetron:14;bupropion:25;labetalol:61;amitriptyline:139;rofecoxib:197;memantine:211;clozapine:270;minoxidil:297;levonorgestrel:446;minocycline:473;nizatidine:589;fluoxetine:614;ticarcillin:649;buspirone:683;atracurium besilate:705;ampicillin:719;methyldopa:737;cefoxitin:882	737
HBA1C	SFX:OFFSIDES	cartilage development disorder	0.161515	0.000880333	0.0878177	zidovudine:1;nicardipine:12;fluphenazine:16;bupropion:25;citalopram:27;pyridoxine:38;gabapentin:51;oxytetracycline:55;primidone:63;carbamazepine:65;bacitracin:71;cyclobenzaprine:95;dextromethorphan:97;doxepin:99;ofloxacin:115;benzbromarone:117;doxylamine:121;melatonin:135;levomepromazine:165;tamoxifen:174;phenelzine:177;fulvestrant:192;tremorine:195;ranitidine:201;memantine:211;ribavirin:218;fina…	684
HBA1C	SFX:OFFSIDES	breast cancer metastatic	0.251192	0.000988397	0.0914515	methotrexate:22;pyridoxine:38;estradiol:40;quinidine:59;glimepiride:78;terconazole:118;melatonin:135;tamoxifen:174;fulvestrant:192;memantine:211;cefepime:230;nortriptyline:236;clindamycin:251;clozapine:270;carisoprodol:294;triamcinolone:309;exemestane:329;econazole:339;timolol:349;clobetasol:356;vancomycin:384;cyclopentolate:390;prochlorperazine:391;raloxifene:437;flutamide:439;famotidine:468;mic…	685
HBA1C	SFX:OFFSIDES	refusal of treatment by relative	0.347708	0.000990093	0.0914515	spironolactone:54;primidone:63;bumetanide:91;cyclobenzaprine:95;levobunolol:114;melatonin:135;levomepromazine:165;valdecoxib:193;irinotecan:238;gefitinib:275;benzonatate:291;triamcinolone:309;tranexamic acid:326;famotidine:468;methocarbamol:608;daunorubicin:623;etoposide:703;cyproheptadine:795;imipenem:837;aztreonam:1106;lisinopril:1179;mercaptopurine:1291	326
HBA1C	SFX:OFFSIDES	radiation pneumonitis	0.384069	0.0010186	0.0914515	pyridoxine:38;carbamazepine:65;sulpiride:126;prednisolone:160;tamoxifen:174;ifosfamide:191;methylprednisolone:274;gefitinib:275;minoxidil:297;tranexamic acid:326;triamterene:360;vinblastine:472;miconazole:486;lovastatin:541;letrozole:595;etoposide:703;ambroxol:1230;mianserin:1301	595
HBA1C	SFX:OFFSIDES	postpartum disorder	-0.687883	0.00103227	0.0914515	trifluoperazine:898;milrinone:912;orlistat:1058;bupivacaine:1097;metolazone:1233	897
HBA1C	SFX:OFFSIDES	adjustment disorder	0.308938	0.00103392	0.0914515	bupropion:25;citalopram:27;estradiol:40;doxepin:99;ofloxacin:115;amitriptyline:139;lansoprazole:151;tamoxifen:174;fulvestrant:192;rofecoxib:197;clindamycin:251;gefitinib:275;mefloquine:328;clobetasol:356;valproic acid:382;naproxen:397;paroxetine:399;ergocalciferol:588;cortisone:669;theophylline:674;tetracycline:841;cetirizine:851;etodolac:992;diclofenac:1036;ketorolac:1114;doxycycline:1141;dimenh…	399
HBA1C	SFX:OFFSIDES	beta globulin increased	0.638526	0.00105498	0.0914515	alfuzosin:4;pyridoxine:38;rofecoxib:197;ribavirin:218;clozapine:270;chlorhexidine:477	477
HBA1C	SFX:OFFSIDES	lactose intolerance	0.319773	0.00106242	0.0914515	alfuzosin:4;bupropion:25;cyclobenzaprine:95;droperidol:110;sulindac:116;melatonin:135;tamoxifen:174;fulvestrant:192;rofecoxib:197;ribavirin:218;minoxidil:297;mefloquine:328;exemestane:329;imatinib:416;minocycline:473;chlorhexidine:477;celecoxib:531;lovastatin:541;piroxicam:592;nabumetone:598;dicycloverine:647;ethosuximide:762;perphenazine:823;clomipramine:877;norethisterone:1107;clonidine:1174	647
HBA1C	SFX:OFFSIDES	reproductive tract disorder	0.745399	0.00106643	0.0914515	zidovudine:1;fluphenazine:16;estradiol:40;rofecoxib:197;saquinavir:337	337
HBA1C	SFX:OFFSIDES	ageusia	0.249338	0.00115472	0.0973152	procarbazine:8;estradiol:40;primidone:63;carbamazepine:65;sulindac:116;amitriptyline:139;tamoxifen:174;fulvestrant:192;valdecoxib:193;ranitidine:201;felodipine:217;ribavirin:218;clozapine:270;thiamazole:287;minoxidil:297;midodrine:324;exemestane:329;guanfacine:354;vancomycin:384;chlorpromazine:388;chlorhexidine:477;fusidic acid:513;sotalol:534;levodopa:536;lovastatin:541;articaine:552;flucloxacil…	636
HBA1C	SFX:OFFSIDES	plastic surgery	0.298332	0.00120979	0.0982906	bupropion:25;estradiol:40;terconazole:118;ramipril:128;tamoxifen:174;fulvestrant:192;rofecoxib:197;nortriptyline:236;clindamycin:251;clozapine:270;methylprednisolone:274;bromocriptine:303;exemestane:329;raloxifene:437;flutamide:439;chlorhexidine:477;clotrimazole:518;celecoxib:531;metoclopramide:554;letrozole:595;nabumetone:598;methocarbamol:608;metoprolol:622;ciprofloxacin:684;carbimazole:732;cyp…	622
HBA1C	SFX:OFFSIDES	mean cell volume increased	0.306596	0.0012137	0.0982906	gabapentin:51;quinidine:59;cyclobenzaprine:95;ofloxacin:115;sulindac:116;tamoxifen:174;valdecoxib:193;tremorine:195;ribavirin:218;nortriptyline:236;propafenone:260;clozapine:270;biperiden:283;tranexamic acid:326;imatinib:416;nystatin:432;flutamide:439;famotidine:468;levodopa:536;glibenclamide:584;nizatidine:589;dicycloverine:647;etoposide:703;thalidomide:744;oxybutynin:833;digoxin:1072;aztreonam:…	589
HBA1C	SFX:OFFSIDES	breast discharge	0.306401	0.0012299	0.0982906	bupropion:25;carbamazepine:65;trihexyphenidyl:85;leflunomide:141;ranitidine:201;ribavirin:218;nortriptyline:236;diphenhydramine:374;chlorpromazine:388;levonorgestrel:446;thioridazine:457;erythromycin:471;minocycline:473;captopril:488;amoxicillin:501;clotrimazole:518;chloroquine:551;letrozole:595;nabumetone:598;fluoxetine:614;imipramine:633;disulfiram:636;prednisone:760;etodolac:992;furosemide:102…	636
HBA1C	SFX:OFFSIDES	cranial nerve disorder	0.380067	0.0012691	0.0982906	bupropion:25;citalopram:27;primidone:63;trihexyphenidyl:85;tamoxifen:174;rofecoxib:197;nortriptyline:236;hydroxyzine:316;mefloquine:328;exemestane:329;danazol:373;valproic acid:382;amoxicillin:501;letrozole:595;ciprofloxacin:684;risperidone:1014;trimethoprim:1130;hydralazine:1183	382
HBA1C	SFX:OFFSIDES	life expectancy shortened	0.203535	0.00127185	0.0982906	alfuzosin:4;methotrexate:22;bupropion:25;citalopram:27;pyridoxine:38;gabapentin:51;betaxolol:68;bacitracin:71;aminocaproic acid:81;droperidol:110;melatonin:135;amitriptyline:139;levomepromazine:165;tamoxifen:174;ifosfamide:191;fulvestrant:192;valdecoxib:193;rofecoxib:197;cefepime:230;nortriptyline:236;clindamycin:251;benzonatate:291;triamcinolone:309;exemestane:329;timolol:349;triamterene:360;van…	685
HBA1C	SFX:OFFSIDES	nervous tension	0.198611	0.00128993	0.0982906	enalapril:23;bupropion:25;citalopram:27;estradiol:40;gabapentin:51;quinidine:59;carbamazepine:65;cyclobenzaprine:95;doxepin:99;sulindac:116;terconazole:118;chlorpropamide:130;melatonin:135;amitriptyline:139;lansoprazole:151;fluorometholone:168;trimethobenzamide:176;phenelzine:177;mebeverine:188;ribavirin:218;finasteride:222;nortriptyline:236;fluvoxamine:265;cromoglicic acid:271;carisoprodol:294;h…	762
HBA1C	SFX:OFFSIDES	disease recurrence	0.181103	0.00130706	0.0982906	zidovudine:1;methotrexate:22;enalapril:23;bupropion:25;estradiol:40;pergolide:49;spironolactone:54;carbamazepine:65;piretanide:76;amphotericin B:84;doxepin:99;levobunolol:114;amitriptyline:139;nicergoline:159;tamoxifen:174;phenelzine:177;fenspiride:186;fulvestrant:192;memantine:211;ribavirin:218;clenbuterol:220;nortriptyline:236;thiamine:247;cromoglicic acid:271;methylprednisolone:274;iohexol:276…	570
HBA1C	DrugClass:ATC_level_3	OTHER GYNECOLOGICALS	0.700461	1.55945e-05	0.00104483	terguride:30;metergoline:32;fenoterol:75;ritodrine:133;bromocriptine:303;lisuride:389;naproxen:397	397
HBA1C	DrugClass:ATC_level_3	LOW-CEILING DIURETICS, EXCL. THIAZIDES	-0.652074	0.000500887	0.0167797	indapamide:847;theobromine:1037;meticrane:1076;metolazone:1233;quinethazone:1246;clopamide:1253;chlortalidone:1267	1036
HBA1C	DrugClass:ATC_level_3	ANTIMALARIALS	0.545734	0.00406729	0.0868384	proguanil:17;halofantrine:232;amodiaquine:242;mefloquine:328;primaquine:483;chloroquine:551;pyrimethamine:582;artemisinin:599	599
HBA1C	DrugClass:ATC_level_3	AMINOGLYCOSIDE ANTIBACTERIALS	-0.632055	0.00518438	0.0868384	sisomicin:450;ribostamycin:1087;tobramycin:1129;butirosin:1149;netilmicin:1194	1086
HBA1C	DrugClass:ATC_level_3	INTESTINAL ANTIINFECTIVES	0.473595	0.00717074	0.096088	sulfaguanidine:142;streptomycin:183;succinylsulfathiazole:253;paromomycin:383;vancomycin:384;kanamycin:400;colistin:418;nystatin:432;nifuroxazide:922;phthalylsulfathiazole:995	432
HBA1C	DrugClass:ATC_level_4	Antiarrhythmics, class Ia	0.869632	1.63483e-05	0.000850113	quinidine:59;sparteine:67;ajmaline:113;procainamide:137;disopyramide:175	175
HBA1C	DrugClass:ATC_level_4	Carbonic anhydrase inhibitors	-0.648006	0.00335272	0.0871708	diclofenamide:846;methazolamide:883;acetazolamide:1023;brinzolamide:1212;dorzolamide:1250	845
HBA1C	DrugClass:ATC_level_4	Other aminoglycosides	-0.632055	0.00518438	0.0898626	sisomicin:450;ribostamycin:1087;tobramycin:1129;butirosin:1149;netilmicin:1194	1086
HEIGHT	Targets:SEA_predicted	ATIC_PUR9_HUMAN	0.39899	2.83479e-05	0.0673545	sodium phenylbutyrate:2;testosterone:11;adenosine phosphate:16;thalidomide:21;N6-methyladenosine:24;methotrexate:33;bucladesine:43;ribavirin:113;azacitidine:119;lorglumide:168;2-aminobenzenesulfonamide:272;cyclic adenosine monophosphate:360;proglumide:401;oxetacaine:414;spaglumic acid:466;ethotoin:485;praziquantel:498;folic acid:582;Prestwick-983:841;bezafibrate:874;nialamide:976;puromycin:1277	498
HEIGHT	SFX:OFFSIDES	urine analysis	0.749808	1.44987e-05	0.0708696	letrozole:53;metoprolol:59;fulvestrant:74;maprotiline:229;rofecoxib:277;pilocarpine:332	332
HEIGHT	DrugClass:ATC_level_4	Antiarrhythmics, class Ia	0.756135	0.000780031	0.0405616	sparteine:79;quinidine:144;disopyramide:170;procainamide:282;ajmaline:323	323
HEIGHT	DrugClass:ATC_level_4	Other peripheral vasodilators	-0.500769	0.00304359	0.0791334	fasudil:652;vincamine:782;naftidrofuryl:813;buflomedil:820;phenoxybenzamine:838;moxisylyte:937;suloctidil:955;vinburnine:975;ifenprodil:1070	651
HOMAB	Targets:DrugBank4.1Enzyme	CYP11A1_CP11A_HUMAN_P05108	-0.524359	0.00123562	0.0432468	clotrimazole:471;dinoprostone:716;omeprazole:908;colecalciferol:1119;saquinavir:1134;clomifene:1150;dexamethasone:1151;ketoconazole:1225;digoxin:1299	1118
HOMAB	Targets:DrugBank4.1Enzyme	PTGS1_PGH1_HUMAN_P23219	0.470369	0.00269101	0.0438185	imatinib:1;etoposide:53;valdecoxib:120;rosiglitazone:137;diclofenac:146;pioglitazone:167;thalidomide:178;rofecoxib:275;diphenhydramine:326;valproic acid:361;dapsone:394;nortriptyline:415;ifosfamide:508;torasemide:542;chlorpropamide:619;sulfamethoxazole:980	619
HOMAB	Targets:DrugBank4.1Enzyme	MPO_PERM_HUMAN_P05164	0.55914	0.00386966	0.0438185	melatonin:40;nabumetone:68;tolmetin:112;ticlopidine:134;cefaclor:253;dapsone:394;propylthiouracil:809	394
HOMAB	Targets:DrugBank4.1Enzyme	CYP2B6_CP2B6_HUMAN_P20813	-0.202974	0.00500783	0.0438185	erythromycin:11;desipramine:50;ticlopidine:134;diclofenac:146;propofol:153;quinidine:169;tretinoin:188;paroxetine:190;cinnarizine:199;roxithromycin:218;metamizole sodium:255;bupropion:267;fluvastatin:276;diphenhydramine:326;troglitazone:339;valproic acid:361;mephenytoin:363;imipramine:452;clotrimazole:471;mianserin:488;miconazole:492;ifosfamide:508;promethazine:529;doxorubicin:548;primidone:582;d…	940
HOMAB	Targets:SEA_predicted	CA6_CAH6_HUMAN	0.34256	9.1147e-06	0.0208939	imatinib:1;glibenclamide:8;sulpiride:15;picotamide:29;aminocaproic acid:36;2-aminobenzenesulfonamide:52;brinzolamide:64;butein:100;remoxipride:111;valdecoxib:120;dorzolamide:123;mafenide:131;nicotinic acid:138;celecoxib:213;diclofenamide:268;topiramate:290;clebopride:393;dapsone:394;furosemide:424;metoclopramide:429;sulfathiazole:441;flecainide:450;succinylsulfathiazole:486;caffeic acid:539;hymec…	639
HOMAB	Targets:SEA_predicted	HRH1_HRH1_HUMAN	-0.220737	1.75875e-05	0.0208939	lobeline:13;pirlindole:75;meclofenoxate:81;methapyrilene:82;ketanserin:89;cloperastine:96;terguride:101;thioridazine:124;astemizole:126;cinnarizine:199;pimethixene:240;lidoflazine:280;prochlorperazine:329;fluphenazine:389;clebopride:393;ketotifen:395;pirenperone:399;dimenhydrinate:417;vincamine:425;rescinnamine:446;pheniramine:460;thiethylperazine:473;promazine:481;dyclonine:494;promethazine:529;…	984
HOMAB	Targets:SEA_predicted	ITGB2_ITB2_HUMAN	-0.512313	3.32151e-05	0.0263064	terguride:101;fluphenazine:389;lovastatin:461;dihydroergotamine:923;nilutamide:1013;simvastatin:1031;fluspirilene:1032;dihydroergocristine:1062;triflupromazine:1099;trifluoperazine:1127;spiperone:1133;saquinavir:1134;piperacetazine:1168;cytochalasin B:1203;piperine:1292	1012
HOMAB	Targets:SEA_predicted	CHLE_HORSE	-0.281513	8.48375e-05	0.0503935	mebeverine:33;dequalinium chloride:88;capsaicin:104;thioridazine:124;bephenium hydroxynaphthoate:265;bufexamac:285;prochlorperazine:329;gabexate:372;isocorydine:375;fluphenazine:389;rescinnamine:446;boldine:458;thiethylperazine:473;dyclonine:494;alsterpaullone:552;palmatine:598;(-)-MK-801:609;bromocriptine:677;nomifensine:732;phenanthridinone:794;gramine:843;mesoridazine:849;(+)-chelidonine:952;c…	1087
HOMAB	Targets:SEA_predicted	Q5AJ71_CANAL	0.295188	0.000124464	0.0591454	glibenclamide:8;sulpiride:15;levodopa:28;2-aminobenzenesulfonamide:52;brinzolamide:64;oxedrine:73;capsaicin:104;valdecoxib:120;dorzolamide:123;mafenide:131;celecoxib:213;hexestrol:214;bupropion:267;diclofenamide:268;bufexamac:285;topiramate:290;sodium phenylbutyrate:294;ethoxyquin:324;felbinac:343;dobutamine:354;dapsone:394;(+)-isoprenaline:418;sulfathiazole:441;(-)-isoprenaline:453;succinylsulfa…	486
HOMAB	SFX:OFFSIDES	fungal sepsis	0.358952	8.02952e-06	0.0306738	ganciclovir:3;erythromycin:11;cefepime:21;etoposide:53;cefadroxil:108;mitoxantrone:132;ticlopidine:134;pyrazinamide:163;quinidine:169;procarbazine:211;metoprolol:259;nefopam:289;diphenhydramine:326;fluticasone:351;dobutamine:354;clotrimazole:471;etidronic acid:490;ifosfamide:508;torasemide:542;diltiazem:592;tobramycin:595;maprotiline:635;betaxolol:649;dexpanthenol:656;ampicillin:666;midodrine:711…	719
HOMAB	SFX:OFFSIDES	impaired driving ability	0.302185	1.25506e-05	0.0306738	hydrochlorothiazide:9;levodopa:28;cefuroxime:41;naproxen:60;nabumetone:68;verapamil:77;chlorzoxazone:99;nicotinic acid:138;phenelzine:140;danazol:148;cefixime:182;ribavirin:232;tranylcypromine:237;cefaclor:253;bupropion:267;fluvastatin:276;cimetidine:286;exemestane:297;famotidine:304;diphenhydramine:326;dicycloverine:334;clonidine:349;trimethobenzamide:402;fenofibrate:409;nortriptyline:415;nitrof…	415
HOMAB	SFX:OFFSIDES	cystitis escherichia	0.735866	2.64407e-05	0.0430807	norfloxacin:47;naproxen:60;nabumetone:68;valdecoxib:120;mitoxantrone:132;betaxolol:649	132
HOMAB	SFX:OFFSIDES	Gun Shot Wound	0.425989	4.53601e-05	0.05543	ketorolac:25;ciprofloxacin:63;nabumetone:68;methocarbamol:70;doxepin:74;finasteride:150;naltrexone:171;paroxetine:190;ribavirin:232;bupropion:267;testosterone:321;valproic acid:361;ranitidine:405;nortriptyline:415;ramipril:600;triprolidine:608;hydroxyzine:747;citalopram:1188;thiamine:1260	415
HOMAB	SFX:OFFSIDES	tongue discolouration	0.332239	8.86316e-05	0.0866462	hydrochlorothiazide:9;melatonin:40;naproxen:60;nabumetone:68;fenoterol:142;pioglitazone:167;quinidine:169;ribavirin:232;bupropion:267;dicycloverine:334;cefazolin:364;nystatin:384;trichlormethiazide:397;dimenhydrinate:417;oxaprozin:423;metoclopramide:429;mycophenolic acid:449;imipramine:452;pheniramine:460;enalapril:489;aceclofenac:509;oxybutynin:535;triamcinolone:828;naloxone:866;alfuzosin:953;pi…	535
HOMAIR	Targets:DrugBank4.1Enzyme	PTGS2_PGH2_HUMAN_P35354	0.612305	0.00245023	0.0857579	dapsone:2;triamcinolone:131;etoposide:167;thalidomide:179;chlorphenesin:293;bumetanide:1087	293
HOMAIR	Targets:DrugBank4.1Trans	SLC15A2_S15A2_HUMAN_Q16348	0.347319	0.00101393	0.0252894	cefaclor:30;benzathine benzylpenicillin:44;glibenclamide:48;cefixime:75;ceftazidime:85;cefuroxime:91;cloxacillin:116;cefepime:118;tolbutamide:212;amoxicillin:238;chlorpropamide:315;ramipril:361;loracarbef:372;cefotaxime:386;cefalotin:462;dicloxacillin:590;tranexamic acid:659;cefmetazole:713;ampicillin:734;cefadroxil:848;cefalexin:885;ciclacillin:998	386
HOMAIR	Targets:DrugBank4.1Trans	ABCC5_MRP5_HUMAN_O15440	-0.519658	0.00148761	0.0252894	zidovudine:404;sulfinpyrazone:822;alprostadil:863;dipyridamole:907;cyclic adenosine monophosphate:1123;dinoprostone:1181;probenecid:1200;rifampicin:1203;mercaptopurine:1267	821
HOMAIR	Targets:DrugBank4.1Trans	SLC22A2_S22A2_HUMAN_O15244	0.249608	0.00851064	0.072749	memantine:4;disopyramide:27;estradiol:31;metoprolol:102;desipramine:147;dopamine:148;imipramine:173;procainamide:185;chlorphenamine:192;metformin:250;oxprenolol:268;daunorubicin:277;quinidine:279;aminohippuric acid:332;dinoprost:352;cimetidine:354;pancuronium bromide:383;zidovudine:404;imatinib:410;amantadine:430;prazosin:576;sulfaguanidine:607;famotidine:628;dexpropranolol:805;diphenhydramine:87…	430
HOMAIR	Targets:DrugBank4.1Trans	ABCC11_ABCCB_HUMAN_Q96J66	-0.61273	0.00855871	0.072749	indometacin:800;methotrexate:816;folic acid:922;cyclic adenosine monophosphate:1123;probenecid:1200	799
HOMAIR	SFX:SIDER	Musculoskeletal System Disorders	-0.532232	2.9024e-07	0.000280014	hydrastine hydrochloride:34;primaquine:686;ciclosporin:698;betazole:804;nicardipine:979;ornidazole:999;isoconazole:1028;LY-294002:1042;paclitaxel:1083;alvespimycin:1128;oxaprozin:1151;thiamine:1191;berberine:1230;dihydrostreptomycin:1253;novobiocin:1254;phenazone:1277;metrizamide:1294;alfuzosin:1297	978
HOMAIR	SFX:SIDER	optic neuropathy	0.50387	4.71801e-07	0.000280014	cinchonidine:38;glibenclamide:48;arachidonic acid:54;rosiglitazone:66;ceftazidime:85;albendazole:135;dopamine:148;prochlorperazine:150;lynestrenol:152;staurosporine:163;diazoxide:196;fulvestrant:409;gliclazide:549;pindolol:777;cefalexin:885;metanephrine:1031;physostigmine:1100	196
IBD	Targets:SEA_predicted	OPRM_CAVPO	0.272766	4.05186e-05	0.0962722	co-dergocrine mesilate:6;racecadotril:10;levodopa:21;gelsemine:23;noscapine:31;methyldopa:49;vincamine:68;equilin:96;hydroquinine:119;troglitazone:123;gliquidone:125;bupivacaine:145;thiocolchicoside:150;estrone:152;dihydroergocristine:154;captopril:165;DL-PPMP:191;quinpirole:195;canadine:210;galantamine:230;dihydroergotamine:254;vinpocetine:256;ritodrine:327;yohimbine:331;cytochalasin B:355;ramip…	256
IBD	SFX:SIDER	polyneuritis	-0.776074	4.84037e-05	0.0574551	ceftazidime:1013;hesperidin:1089;acebutolol:1226;brompheniramine:1263;amitriptyline:1296	1012
IBD	SFX:SIDER	Hematologic Disorders	-0.363943	0.000154498	0.0916943	chlorogenic acid:157;ivermectin:184;debrisoquine:189;quinpirole:195;4-hydroxyphenazone:345;phentolamine:655;phenazone:679;primaquine:689;physostigmine:905;norfloxacin:910;piperlongumine:959;topiramate:986;5230742:1022;BW-B70C:1040;miconazole:1064;canrenoic acid:1090;5114445:1096;pheniramine:1117;acenocoumarol:1131;benzbromarone:1156;noretynodrel:1222;piracetam:1247;tioguanine:1280;zimeldine:1293	904
IBD	SFX:OFFSIDES	dry throat	0.39742	1.47861e-07	0.000722744	nimesulide:41;levonorgestrel:143;trimethobenzamide:146;aztreonam:164;captopril:165;diphenhydramine:193;chloroquine:197;dapsone:214;finasteride:218;gliclazide:225;ribavirin:243;iopamidol:279;ipratropium bromide:282;iloprost:285;diltiazem:303;lovastatin:329;pioglitazone:338;timolol:395;scopolamine:398;quinidine:407;hydroxyzine:408;triamterene:599;norethisterone:731;doxazosin:882;metronidazole:961;s…	408
IBD	SFX:OFFSIDES	carcinoid tumour	-0.829755	5.5071e-06	0.0134594	nabumetone:1083;phenazopyridine:1177;acebutolol:1226;isoniazid:1230;clotrimazole:1269	1082
IBD	SFX:OFFSIDES	choriomeningitis lymphocytic	0.759785	9.32595e-06	0.0151951	nimesulide:41;cefepime:137;dapsone:214;ribavirin:243;mercaptopurine:264;vancomycin:319	319
IBD	SFX:OFFSIDES	metabolic disorder	-0.274245	1.76568e-05	0.0215766	vigabatrin:24;disulfiram:103;trifluoperazine:144;daunorubicin:205;glipizide:247;prazosin:259;ipratropium bromide:282;zidovudine:304;paclitaxel:335;scopolamine:398;enalapril:441;diclofenac:482;carbamazepine:504;doxorubicin:555;primidone:574;hydralazine:633;zuclopenthixol:747;acemetacin:758;naltrexone:763;econazole:780;levomepromazine:806;minoxidil:820;nalbuphine:823;fluvoxamine:849;haloperidol:859…	1038
IBD	SFX:OFFSIDES	oropharyngitis fungal	-0.761503	8.38251e-05	0.0819474	amphotericin B:994;leflunomide:1015;miconazole:1064;methylprednisolone:1074;prochlorperazine:1111	993
IBD	SFX:OFFSIDES	sleep attacks	0.618889	0.000133454	0.0989162	levodopa:21;ondansetron:36;cimetidine:58;prednisone:129;glimepiride:140;metolazone:346;amantadine:354;orphenadrine:359;flunisolide:1019	359
IBD	SFX:OFFSIDES	depersonalisation	-0.429784	0.000141656	0.0989162	chloroquine:197;mercaptopurine:264;progesterone:635;nifedipine:681;carisoprodol:831;fenofibrate:836;nitrofurantoin:895;digoxin:901;dexpanthenol:918;lisinopril:926;minocycline:928;phenelzine:1016;mianserin:1024;miconazole:1064;irinotecan:1155;piracetam:1247;ketoconazole:1250;bupropion:1294;memantine:1298	830
iPSYCH_ADHD_EUR	Targets:DrugBank4.1	parC_PARC_HAEIN_P43702	0.802914	0.00017958	0.0220883	ofloxacin:24;enoxacin:74;ciprofloxacin:106;lomefloxacin:215;norfloxacin:262	262
iPSYCH_ADHD_EUR	Targets:DrugBank4.1	gyrA_GYRA_HAEIN_P43700	0.636096	0.00114372	0.0703385	ofloxacin:24;enoxacin:74;ciprofloxacin:106;lomefloxacin:215;norfloxacin:262;cinoxacin:1172	262
iPSYCH_ADHD_EUR	Targets:DrugBank4.1Enzyme	CYP11A1_CP11A_HUMAN_P05108	-0.52547	0.00118208	0.0413726	colecalciferol:263;clomifene:362;omeprazole:975;dinoprostone:1050;saquinavir:1108;ketoconazole:1131;dexamethasone:1134;clotrimazole:1159;digoxin:1233	974
iPSYCH_ADHD_EUR	Targets:DrugBank4.1Enzyme	CYP19A1_CP19A_HUMAN_P11511	-0.346237	0.00456696	0.0799217	diethylstilbestrol:240;clomifene:362;paclitaxel:369;cyproterone:617;sulfathiazole:623;econazole:650;betamethasone:651;danazol:663;tamoxifen:703;miconazole:710;carbimazole:733;troglitazone:784;levonorgestrel:810;etomidate:831;melatonin:854;mefloquine:875;raloxifene:1047;dinoprostone:1050;letrozole:1102;dexamethasone:1134;exemestane:1148;clotrimazole:1159;chlorphenesin:1226	616
iPSYCH_ADHD_EUR	Targets:DrugBank4.1Enzyme	TPMT_TPMT_HUMAN_P51580	-0.608129	0.00960233	0.0917613	azathioprine:794;trichlormethiazide:884;mercaptopurine:903;bendroflumethiazide:1024;cefazolin:1237	793
iPSYCH_ADHD_EUR	Targets:DrugBank4.1Enzyme	CYP2C8_CP2C8_HUMAN_P10632	-0.182716	0.010487	0.0917613	paracetamol:15;isoniazid:31;carbinoxamine:43;naproxen:45;rosiglitazone:69;trimethoprim:94;pentamidine:129;acetylsalicylic acid:158;lansoprazole:180;perphenazine:189;pyrimethamine:200;chloramphenicol:219;chloroquine:232;diethylstilbestrol:240;colecalciferol:263;levothyroxine sodium:298;tretinoin:306;metronidazole:342;theophylline:466;sulfadiazine:514;terfenadine:565;nicardipine:632;repaglinide:633…	631
iPSYCH_ADHD_EUR	Targets:DrugBank4.1Trans	ABCB11_ABCBB_HUMAN_O95342	-0.385781	0.000506871	0.0172336	doxorubicin:207;paclitaxel:369;vinblastine:376;cimetidine:676;ursodeoxycholic acid:684;tamoxifen:703;ciclosporin:736;troglitazone:784;quinidine:811;dexverapamil:871;chlorpromazine:970;glibenclamide:976;progesterone:996;fusaric acid:1009;ketoconazole:1131;dexamethasone:1134;rifampicin:1164;daunorubicin:1214;digoxin:1233;novobiocin:1267;clofazimine:1282;reserpine:1304	675
iPSYCH_ADHD_EUR	Targets:DrugBank4.1Trans	ABCC5_MRP5_HUMAN_O15440	-0.520427	0.0014434	0.0245378	sulfinpyrazone:606;dipyridamole:823;alprostadil:839;mercaptopurine:903;zidovudine:911;probenecid:1007;dinoprostone:1050;cyclic adenosine monophosphate:1154;rifampicin:1164	822
iPSYCH_ADHD_EUR	SFX:SIDER	cold sweat	-0.784663	3.47341e-05	0.0412294	oxamic acid:304;hydrastine hydrochloride:1286;BW-B70C:1292;tetraethylenepentamine:1296;cyclizine:1302	1285
iPSYCH_ADHD_EUR	SFX:SIDER	infertility	0.695191	0.000137429	0.0815643	cobalt chloride:25;methotrexate:41;phenanthridinone:101;anisomycin:108;fulvestrant:185;ticlopidine:677	185
iPSYCH_ADHD_EUR	DrugClass:ATC_level_4	Fluoroquinolones	0.802914	0.00017958	0.00933816	ofloxacin:24;enoxacin:74;ciprofloxacin:106;lomefloxacin:215;norfloxacin:262	262
iPSYCH_ASD	Targets:DrugBank4.1	DHFR_DYR_HUMAN_P00374	0.778374	0.000396499	0.0487694	methotrexate:16;nadide:96;pyrimethamine:191;trimethoprim:288;proguanil:294	294
iPSYCH_ASD	SFX:SIDER	sore gums	-0.807515	1.3947e-05	0.0165551	hydrastine hydrochloride:1054;metitepine:1143;vitexin:1174;NU-1025:1278;tomatidine:1300	1053
iPSYCH_ASD	SFX:SIDER	hot flushes	-0.30821	3.27831e-05	0.0194568	betulinic acid:37;metrizamide:93;pindolol:131;thiamine:226;oxamic acid:346;LY-294002:413;geldanamycin:445;novobiocin:449;berberine:500;procainamide:510;syrosingopine:625;tyrphostin AG-1478:634;cortisone:704;picotamide:747;mebeverine:750;aconitine:818;nifedipine:856;papaverine:870;alfuzosin:876;buflomedil:887;clofibrate:891;etodolac:914;debrisoquine:916;ciclosporin:923;sulfinpyrazone:984;ginkgolid…	855
iPSYCH_ASD	SFX:SIDER	esophageal	0.34797	5.19106e-05	0.0205393	methotrexate:16;physostigmine:81;metrizamide:93;chlormezanone:117;dihydrostreptomycin:138;piperine:171;monocrotaline:257;apigenin:258;ticlopidine:263;iproniazid:285;ambroxol:293;clebopride:374;BW-B70C:382;amoxicillin:415;methylergometrine:420;naringenin:446;oxymetazoline:469;pyridoxine:474;berberine:500;procainamide:510;tretinoin:536;betamethasone:865;debrisoquine:916;etofylline:1066;dopamine:107…	536
iPSYCH_ASD	SFX:SIDER	increased appetite	-0.242315	0.000106804	0.0316942	levodopa:10;cinchonidine:47;4-hydroxyphenazone:72;metrizamide:93;amantadine:113;chlormezanone:117;diazoxide:122;5151277:154;tacrolimus:189;monocrotaline:257;noretynodrel:284;ambroxol:293;benzydamine:310;0173570-0000:371;pseudopelletierine:373;BW-B70C:382;LY-294002:413;sulfasalazine:422;geldanamycin:445;novobiocin:449;oxymetazoline:469;procainamide:510;rofecoxib:589;adenosine phosphate:610;mebever…	848
iPSYCH_ASD	SFX:SIDER	flushing	-0.169155	0.000212108	0.0503545	pheniramine:36;betulinic acid:37;paclitaxel:46;amylocaine:49;doxycycline:61;pepstatin:78;mefloquine:88;metrizamide:93;convolamine:105;colchicine:123;phenazone:124;pindolol:131;ascorbic acid:166;mecamylamine:173;tranexamic acid:180;rosiglitazone:195;folic acid:198;quinpirole:215;clenbuterol:225;thiamine:226;naphazoline:228;apigenin:258;budesonide:270;noretynodrel:284;3-aminobenzamide:286;dihydroer…	1052
iPSYCH_ASD	SFX:SIDER	febrile neutropenia	0.403305	0.000334454	0.0661661	iloprost:12;physostigmine:81;diazoxide:122;pindolol:131;naphazoline:228;noscapine:266;sulmazole:277;anisomycin:312;dihydroergocristine:317;pentoxifylline:326;ampyrone:340;cobalt chloride:352;adenosine phosphate:610;cortisone:704;atropine:799;amoxapine:871;debrisoquine:916;primaquine:1188	352
iPSYCH_ASD	SFX:OFFSIDES	gas gangrene	-0.826687	6.27538e-06	0.030674	etomidate:1079;etoposide:1149;imatinib:1157;loperamide:1284;gefitinib:1298	1078
iPSYCH_ASD	SFX:OFFSIDES	glomerulonephritis	-0.373599	1.44484e-05	0.0353119	colchicine:123;leflunomide:246;tobramycin:319;dipyridamole:362;chlorhexidine:455;ethambutol:697;dapsone:702;cortisone:704;thiamazole:718;etidronic acid:719;megestrol:729;saquinavir:730;acebutolol:749;metolazone:765;urapidil:791;ribavirin:805;flunisolide:838;ganciclovir:885;nortriptyline:926;trimetazidine:987;pyrazinamide:1005;dicycloverine:1061;clotrimazole:1102;rifabutin:1138;testosterone:1146;a…	696
iPSYCH_ASD	DrugClass:ATC_level_4	Second-generation cephalosporins	0.55547	0.00165418	0.0860174	ceforanide:22;cefotiam:44;cefuroxime:172;cefoxitin:174;cefmetazole:196;cefamandole:235;cefotetan:296;loracarbef:801;cefaclor:1296	296
LIPIDS_HDL	Targets:DrugBank4.1	SLC6A4_SC6A4_HUMAN_P31645	0.371406	0.000212329	0.0261165	fluvoxamine:35;trimipramine:98;dopamine:101;citalopram:113;chlorphenamine:152;dextromethorphan:160;mianserin:170;nortriptyline:172;amoxapine:189;minaprine:201;protriptyline:217;desipramine:236;trazodone:342;zimeldine:390;paroxetine:586;clomipramine:821;doxepin:828;dexverapamil:946;amitriptyline:950;imipramine:975;fluoxetine:1080;loxapine:1131	236
LIPIDS_HDL	Targets:DrugBank4.1Enzyme	CYP2D6_CP2D6_HUMAN_P10635	0.205008	0.00498659	0.0916941	colecalciferol:1;haloperidol:16;fluvoxamine:35;theophylline:100;cisapride:108;citalopram:113;terfenadine:120;celecoxib:133;imatinib:138;rosiglitazone:148;remoxipride:150;betaxolol:154;cimetidine:156;dextromethorphan:160;nortriptyline:172;metoprolol:175;triprolidine:182;amoxapine:189;dexpropranolol:193;midodrine:210;ipratropium bromide:216;protriptyline:217;doxazosin:233;chlorzoxazone:270;fluphena…	297
LIPIDS_HDL	Targets:DrugBank4.1Enzyme	PTGS1_PGH1_HUMAN_P23219	0.391773	0.00523966	0.0916941	thalidomide:39;rofecoxib:63;sulfamethoxazole:82;imatinib:138;rosiglitazone:148;ifosfamide:165;nortriptyline:172;torasemide:316;valdecoxib:388;valproic acid:408;etoposide:412;pioglitazone:523;chlorpropamide:557;dapsone:681;diphenhydramine:757;diclofenac:1048	557
LIPIDS_HDL	Targets:DrugBank4.1Trans	SLCO2B1_SO2B1_HUMAN_O94956	-0.475676	0.000147019	0.00499866	fluvastatin:343;estradiol:561;alprostadil:804;estrone:819;iloprost:849;digoxin:851;tolbutamide:879;glibenclamide:888;naringenin:889;benzathine benzylpenicillin:907;quercetin:964;dinoprostone:1201;nicotinic acid:1257;rifampicin:1278	803
LIPIDS_HDL	Targets:SEA_predicted	HSP90AA1_HS90A_HUMAN	-0.457839	1.24633e-10	2.96129e-07	securinine:122;clioquinol:247;daunorubicin:529;molindone:608;sertaconazole:702;niclosamide:737;bupivacaine:752;vinburnine:903;acacetin:910;sulconazole:929;miconazole:934;butein:947;tanespimycin:1004;butoconazole:1062;terconazole:1073;Prestwick-983:1108;cicloheximide:1120;ondansetron:1127;oxybenzone:1134;puromycin:1231;isoconazole:1238;crotamiton:1248;econazole:1261;enilconazole:1267;ketoconazole:…	902
LIPIDS_HDL	Targets:SEA_predicted	Q8IL32_PLAF7	-0.482972	2.87861e-05	0.0222115	clioquinol:247;sertaconazole:702;niclosamide:737;bupivacaine:752;sulconazole:929;miconazole:934;butein:947;butoconazole:1062;benzocaine:1071;terconazole:1073;cicloheximide:1120;oxybenzone:1134;isoconazole:1238;crotamiton:1248;econazole:1261;enilconazole:1267;ketoconazole:1274	701
LIPIDS_HDL	Targets:SEA_predicted	HMOX1_RAT	-0.601966	3.73931e-05	0.0222115	ozagrel:166;sulconazole:929;miconazole:934;butoconazole:1062;terconazole:1073;isoconazole:1238;econazole:1261;enilconazole:1267;ketoconazole:1274	928
LIPIDS_HDL	Targets:SEA_predicted	HMOX2_RAT	-0.601966	3.73931e-05	0.0222115	ozagrel:166;sulconazole:929;miconazole:934;butoconazole:1062;terconazole:1073;isoconazole:1238;econazole:1261;enilconazole:1267;ketoconazole:1274	928
LIPIDS_HDL	SFX:SIDER	azoospermia	-0.788344	3.00736e-05	0.0356973	trimethylcolchicinic acid:1029;dihydroergocristine:1051;debrisoquine:1106;cortisone:1223;noscapine:1240	1028
LIPIDS_HDL	SFX:OFFSIDES	squamous cell carcinoma of skin	0.373536	5.25722e-06	0.0256973	hydrochlorothiazide:30;flunisolide:32;thalidomide:39;raloxifene:61;sulfamethoxazole:82;gabapentin:84;celecoxib:133;erythromycin:137;imatinib:138;budesonide:142;tamoxifen:149;betaxolol:154;nortriptyline:172;lisinopril:176;repaglinide:577;paroxetine:586;bupropion:703;triamterene:758;clindamycin:814;dicycloverine:921;imipramine:975;piroxicam:987;clobetasol:999;ganciclovir:1028;fluoxetine:1080;azathi…	176
LIPIDS_HDL	SFX:OFFSIDES	spondylolysis	0.412322	2.86811e-05	0.0700965	levodopa:25;thalidomide:39;rofecoxib:63;etidronic acid:69;gabapentin:84;metolazone:93;erythromycin:137;rosiglitazone:148;nortriptyline:172;dicloxacillin:187;melatonin:287;propafenone:289;hydralazine:418;ramipril:443;alfuzosin:455;bisoprolol:460;nifedipine:493;nabumetone:520;metronidazole:532;estradiol:561;cyclobenzaprine:797;fludrocortisone:971;chlorhexidine:1087;baclofen:1138	561
LIPIDS_LDL	Targets:DrugBank4.1Trans	ABCG2_ABCG2_HUMAN_Q9UNQ0	-0.301884	0.00109699	0.0372976	mitoxantrone:69;tamoxifen:93;prazosin:142;ivermectin:322;hydrocortisone:355;hesperetin:522;irinotecan:610;leflunomide:626;nitrofurantoin:629;glibenclamide:655;lansoprazole:690;diethylstilbestrol:721;sulfasalazine:725;ciclosporin:728;camptothecin:769;riluzole:771;daunorubicin:780;methotrexate:785;paclitaxel:875;zidovudine:885;etoposide:898;dexamethasone:904;estradiol:918;omeprazole:927;dexverapami…	609
LIPIDS_LDL	Targets:DrugBank4.1Trans	ABCC10_MRP7_HUMAN_Q5T3U5	-0.558801	0.00369769	0.0628608	ciclosporin:728;daunorubicin:780;methotrexate:785;paclitaxel:875;etoposide:898;estradiol:918;dexverapamil:966;doxorubicin:1046	727
LIPIDS_LDL	Targets:SEA_predicted	ADA1B_RAT	-0.205426	2.97551e-05	0.0706982	chlorprothixene:1;haloperidol:4;reserpine:31;dobutamine:64;(+)-chelidonine:66;thioproperazine:100;levodopa:114;chlorpromazine:140;prazosin:142;(-)-isoprenaline:155;risperidone:164;triflupromazine:167;prilocaine:218;pridinol:233;fluspirilene:309;amitriptyline:323;cephaeline:329;corbadrine:345;promazine:371;mianserin:373;labetalol:393;flavoxate:414;serotonin:422;cisapride:423;co-dergocrine mesilate…	751
LIPIDS_LDL	Targets:SEA_predicted	S6A12_RAT	-0.279607	7.85564e-05	0.093325	aminocaproic acid:25;thioproperazine:100;pimozide:111;hydroxyzine:125;chlorpromazine:140;praziquantel:163;triflupromazine:167;naftidrofuryl:169;scopolamine:172;piperidolate:230;pridinol:233;amitriptyline:323;atropine:348;promazine:371;imipramine:562;prochlorperazine:663;cloperastine:703;ramipril:764;trihexyphenidyl:772;pentoxyverine:779;trifluoperazine:788;zuclopenthixol:799;drofenine:808;azacycl…	763
LIPIDS_LDL	Targets:SEA_predicted	CHRM5_ACM5_HUMAN	-0.206432	0.000127045	0.0980105	chlorprothixene:1;monocrotaline:14;oxolamine:99;thioproperazine:100;pimozide:111;chlorpromazine:140;niclosamide:143;triflupromazine:167;scopolamine:172;piperidolate:230;pridinol:233;butamben:246;butyl hydroxybenzoate:282;eldeline:288;benperidol:289;atropine:348;delsoline:361;promazine:371;oxybutynin:412;flavoxate:414;tropicamide:443;glycopyrronium bromide:454;aconitine:468;cinnarizine:501;chlorcy…	751
LIPIDS_LDL	Targets:SEA_predicted	KD4DL_HUMAN	0.302826	0.00017039	0.0980105	etilefrine:37;vorinostat:41;dobutamine:64;khellin:71;dicoumarol:97;levodopa:114;oxybenzone:127;esculetin:154;(-)-isoprenaline:155;paracetamol:193;caffeic acid:255;chrysin:261;mesalazine:301;ketoprofen:328;apigenin:342;corbadrine:345;metaraminol:359;fisetin:360;labetalol:393;menadione:406;flavoxate:414;luteolin:437;edrophonium chloride:518;acacetin:542;dexibuprofen:556;quercetin:1015;nordihydrogua…	437
LIPIDS_LDL	Targets:SEA_predicted	CAH13_MOUSE	0.321944	0.000206251	0.0980105	methoxsalen:3;esculin:20;khellin:71;dicoumarol:97;oxybenzone:127;esculetin:154;brinzolamide:183;acetylsalicylic acid:206;trioxysalen:216;cromoglicic acid:219;sulfathiazole:222;fosfosal:276;metolazone:277;nabumetone:300;mesalazine:301;triflusal:313;2-aminobenzenesulfonamide:330;dorzolamide:471;trichlormethiazide:540;acacetin:542;probenecid:620;diclofenamide:753;hymecromone:869;quinethazone:973;ben…	330
LIPIDS_LDL	SFX:OFFSIDES	helicobacter infection	0.371586	1.4729e-07	0.000394545	clotrimazole:43;tolbutamide:55;selegiline:105;fluocinonide:170;brinzolamide:183;nitrendipine:207;indapamide:251;simvastatin:286;amoxicillin:290;ribavirin:296;streptomycin:308;cortisone:310;captopril:321;trazodone:336;galantamine:341;bisacodyl:357;mianserin:373;bupropion:397;piperacillin:408;norethisterone:441;piroxicam:462;chlorambucil:494;ursodeoxycholic acid:516;raloxifene:527;imipramine:562;te…	686
LIPIDS_LDL	SFX:OFFSIDES	acute febrile neutrophilic dermatosis	-0.579923	1.61434e-07	0.000394545	clozapine:752;flutamide:811;ifosfamide:873;minocycline:882;ceftazidime:895;etoposide:898;chloroquine:917;trimetazidine:964;amoxapine:1079;gefitinib:1118;dacarbazine:1201;perphenazine:1269;pyrimethamine:1271;aztreonam:1296	751
LIPIDS_LDL	SFX:OFFSIDES	tinea versicolor	-0.787577	3.09928e-05	0.0504976	dapsone:1028;thiamine:1033;dicycloverine:1090;topiramate:1171;econazole:1236	1027
LIPIDS_LDL	SFX:OFFSIDES	impaired self-care	-0.395587	4.40452e-05	0.0538233	pioglitazone:192;metolazone:277;bupropion:397;melatonin:492;valproic acid:497;leflunomide:626;benzydamine:748;clozapine:752;trifluoperazine:788;zuclopenthixol:799;sotalol:1012;clomipramine:1017;dapsone:1028;thiamine:1033;exemestane:1085;lisinopril:1095;oxytetracycline:1101;gefitinib:1118;pindolol:1130;chlorhexidine:1132;norfloxacin:1139;sulpiride:1181;thioridazine:1182;procyclidine:1273;carbimazo…	1011
LIPIDS_LDL	DrugClass:ATC_level_4	First-generation cephalosporins	0.732924	2.99444e-05	0.00155711	cefazolin:7;cefalonium:94;cefalexin:175;cefalotin:228;cefadroxil:315;cefapirin:354	354
LIPIDS_LDL	DrugClass:ATC_level_4	Platelet aggregation inhibitors excl. heparin	0.707822	0.0029687	0.0760437	iloprost:129;ticlopidine:150;triflusal:313;picotamide:327;dipyridamole:386	386
LIPIDS_LDL	DrugClass:ATC_level_4	Acetic acid derivatives and related substances	-0.544197	0.00438714	0.0760437	bufexamac:709;acemetacin:711;tolmetin:714;sulindac:805;etodolac:912;ketorolac:956;zomepirac:1051;aceclofenac:1199	708
LIPIDS_TC	Targets:SEA_predicted	KDR_VGFR2_HUMAN	-0.408665	3.72068e-06	0.00884033	terazosin:120;phthalylsulfathiazole:246;doxazosin:361;flufenamic acid:379;imatinib:473;niclosamide:542;irinotecan:693;alfuzosin:721;tolbutamide:879;amodiaquine:940;leflunomide:992;glafenine:998;tyrphostin AG-1478:1002;staurosporine:1011;albendazole:1025;nocodazole:1053;vincamine:1101;glibenclamide:1103;niflumic acid:1169;torasemide:1183;fenbendazole:1207;chlorpropamide:1215;pirlindole:1230;prazos…	991
LIPIDS_TC	Targets:SEA_predicted	ANKK1_ANKK1_HUMAN	-0.77454	5.13261e-05	0.0586113	staurosporine:1011;vincamine:1101;moracizine:1162;gefitinib:1303;procainamide:1307	1010
LIPIDS_TC	Targets:SEA_predicted	PDGFRA_PGFRA_HUMAN	-0.295942	7.40041e-05	0.0586113	picotamide:5;papaverine:13;terazosin:120;glipizide:128;harmine:247;serotonin:304;doxazosin:361;metoclopramide:397;imatinib:473;nimesulide:474;BW-B70C:558;mepacrine:620;bisacodyl:635;sulpiride:697;alfuzosin:721;oxolinic acid:802;tolnaftate:873;primaquine:881;dilazep:981;leflunomide:992;glafenine:998;acetohexamide:999;tyrphostin AG-1478:1002;MS-275:1078;glibenclamide:1103;gliquidone:1133;oxybenzone…	980
LIPIDS_TC	SFX:SIDER	epilepsy	-0.581282	0.000102947	0.0620193	cinchocaine:127;5162773:229;tetracycline:768;levodopa:1193;folic acid:1214;clebopride:1238;15-delta prostaglandin J2:1242;mecamylamine:1247;procainamide:1307	1192
LIPIDS_TC	SFX:SIDER	depressed level of consciousness	0.702226	0.000104498	0.0620193	oxymetazoline:138;ambroxol:182;hydrastine hydrochloride:278;hydrocotarnine:297;trimethobenzamide:318;ornidazole:394	394
LIPIDS_TC	SFX:OFFSIDES	skin mass	-0.858787	1.17078e-06	0.00572277	celecoxib:1120;prednisone:1153;cyclobenzaprine:1186;neomycin:1209;disopyramide:1277;aceclofenac:1288	1119
LIPIDS_TC	SFX:OFFSIDES	infusion site erythema	0.653504	2.69487e-05	0.0658626	fluvoxamine:47;pyridoxine:66;methylprednisolone:80;ticarcillin:83;ambroxol:182;verteporfin:256;deferoxamine:270;tremorine:314;nicardipine:888	314
LIPIDS_TC	SFX:OFFSIDES	duodenal ulcer perforation	0.361053	5.10353e-05	0.0831536	cortisone:22;terazosin:120;thiamazole:150;methotrexate:161;quinidine:228;amoxicillin:231;diclofenac:235;piroxicam:241;vancomycin:313;trimethobenzamide:318;ketoprofen:339;naftidrofuryl:353;doxazosin:361;cefazolin:371;etodolac:372;galantamine:387;felodipine:393;nefopam:443;terbutaline:566;isradipine:790;dapsone:887;ciprofloxacin:900;diltiazem:966;leflunomide:992;amantadine:1067;mycophenolic acid:11…	443
LIPIDS_TG	SFX:SIDER	sinus tachycardia	0.703533	1.35091e-05	0.0160353	hydroquinine:22;2-deoxy-D-glucose:56;desipramine:64;physostigmine:98;carbarsone:171;debrisoquine:336;ornidazole:393	393
LIPIDS_TG	SFX:OFFSIDES	genital swelling	-0.789877	2.83121e-05	0.0926406	fulvestrant:1031;spironolactone:1099;nortriptyline:1114;miconazole:1277;citalopram:1282	1030
LIPIDS_TG	SFX:OFFSIDES	hypoproteinaemia	-0.277169	4.01564e-05	0.0926406	oxytetracycline:57;ceftazidime:93;etomidate:209;cetirizine:223;etodolac:233;nizatidine:348;erythromycin:394;etidronic acid:466;nicergoline:504;risperidone:532;amikacin:569;lidocaine:634;amphotericin B:685;dexamethasone:688;ganciclovir:699;trichlormethiazide:716;dopamine:750;ondansetron:776;cefazolin:831;ranitidine:847;cefmetazole:852;perphenazine:857;trimetazidine:873;atracurium besilate:881;capt…	684
LIPIDS_TG	SFX:OFFSIDES	hypoalbuminaemia	-0.219849	5.6858e-05	0.0926406	naftidrofuryl:14;memantine:38;ramipril:53;ceftazidime:93;pioglitazone:97;cromoglicic acid:179;cefuroxime:224;daunorubicin:255;ketorolac:299;nizatidine:348;mitoxantrone:426;pyridoxine:439;biotin:449;difenidol:459;etidronic acid:466;ergocalciferol:499;propofol:531;amikacin:569;diclofenac:580;ciprofloxacin:585;brinzolamide:591;dexpanthenol:598;sulfasalazine:601;bisacodyl:611;dicycloverine:620;thiami…	568
Man_FastingGlucose	Targets:DrugBank4.1	CACNA1C_CAC1C_HUMAN_Q13936	-0.578462	0.000117656	0.00723583	nicardipine:753;spironolactone:828;nimodipine:866;dexverapamil:868;cinnarizine:897;nitrendipine:1012;felodipine:1038;nifedipine:1166;isradipine:1197	752
Man_FastingGlucose	Targets:DrugBank4.1	CACNA1D_CAC1D_HUMAN_Q01668	-0.578462	0.000117656	0.00723583	nicardipine:753;spironolactone:828;nimodipine:866;dexverapamil:868;cinnarizine:897;nitrendipine:1012;felodipine:1038;nifedipine:1166;isradipine:1197	752
Man_FastingGlucose	Targets:DrugBank4.1	CACNA1S_CAC1S_HUMAN_Q13698	-0.635665	0.00228979	0.0777083	spironolactone:828;nimodipine:866;dexverapamil:868;cinnarizine:897;nitrendipine:1012;felodipine:1038;nifedipine:1166;isradipine:1197	827
Man_FastingGlucose	Targets:DrugBank4.1	CACNB2_CACB2_HUMAN_Q08289	-0.578017	0.00312285	0.0777083	nicardipine:753;spironolactone:828;nimodipine:866;dexverapamil:868;nitrendipine:1012;felodipine:1038;nifedipine:1166;isradipine:1197	752
Man_FastingGlucose	Targets:DrugBank4.1	PPARA_PPARA_HUMAN_Q07869	0.603991	0.00315887	0.0777083	clofibrate:114;prasterone:181;bezafibrate:196;gemfibrozil:375;fenofibrate:479;indometacin:522	522
Man_FastingGlucose	Targets:DrugBank4.1Trans	SLC22A6_S22A6_HUMAN_Q4U2R8	-0.190436	0.00238701	0.0811585	norfloxacin:52;enalapril:79;oxyphenbutazone:98;valproic acid:134;cyclic adenosine monophosphate:144;cefamandole:159;doxycycline:199;furosemide:203;tetracycline:233;minocycline:257;captopril:267;cefalexin:272;vancomycin:304;diclofenac:345;methazolamide:385;novobiocin:468;dinoprost:520;indometacin:522;riboflavin:558;flufenamic acid:582;cinoxacin:595;cefalotin:597;ciclosporin:600;tolbutamide:646;sul…	581
Man_FastingGlucose	Targets:DrugBank4.1Trans	SLC16A1_MOT1_HUMAN_P53985	-0.516814	0.0068163	0.0923407	valproic acid:134;ampicillin:837;methotrexate:880;probenecid:953;nicotinic acid:972;aminohippuric acid:1053;niflumic acid:1242;quercetin:1291	836
Man_FastingGlucose	Targets:DrugBank4.1Trans	SLCO1B3_SO1B3_HUMAN_Q9NPD5	0.432203	0.00965793	0.0923407	glycocholic acid:124;ouabain:161;levothyroxine sodium:176;estradiol:296;pioglitazone:360;digoxin:458;paclitaxel:503;rifampicin:554;fluvastatin:592;liothyronine:629;methotrexate:880	629
Man_FastingGlucose	Targets:DrugBank4.1Trans	ABCB11_ABCBB_HUMAN_O95342	0.303807	0.0108636	0.0923407	quinidine:113;ketoconazole:118;chlorpromazine:223;clofazimine:246;fusaric acid:336;reserpine:413;digoxin:458;novobiocin:468;paclitaxel:503;rifampicin:554;ursodeoxycholic acid:590;vinblastine:591;progesterone:593;ciclosporin:600;doxorubicin:616;tamoxifen:647;glibenclamide:658;cimetidine:680;troglitazone:746;daunorubicin:854;dexverapamil:868;dexamethasone:1072	680
Man_FastingGlucose	SFX:SIDER	blepharitis	-0.451437	4.97855e-06	0.00590954	BW-B70C:16;rofecoxib:142;colforsin:195;doxycycline:199;berberine:350;alvespimycin:401;tiratricol:425;etofylline:907;ornidazole:1058;oxymetazoline:1078;Y-27632:1091;ciprofloxacin:1120;aconitine:1151;phenanthridinone:1158;sulfasalazine:1205;debrisoquine:1214;dacarbazine:1216;carbarsone:1245;oleandomycin:1264;levodopa:1279;iloprost:1285;ambroxol:1290	1057
Man_FastingGlucose	SFX:OFFSIDES	pancreatolithiasis	-0.78725	1.41312e-06	0.00619742	terazosin:1026;valdecoxib:1068;testosterone:1075;raloxifene:1076;budesonide:1177;cyclobenzaprine:1178;nizatidine:1246	1025
Man_FastingGlucose	SFX:OFFSIDES	subdural haemorrhage	-0.373572	2.53577e-06	0.00619742	mexiletine:115;glipizide:168;furosemide:203;dicycloverine:251;pentoxifylline:508;pindolol:677;cefotiam:750;nicardipine:753;piracetam:826;ampicillin:837;daunorubicin:854;theophylline:879;alfuzosin:937;betahistine:942;milrinone:968;ribavirin:1020;nalbuphine:1025;prazosin:1080;molsidomine:1104;gabexate:1126;chlorhexidine:1163;piperacillin:1168;chloramphenicol:1182;tobramycin:1190;metolazone:1223;gef…	749
Man_FastingGlucose	SFX:OFFSIDES	rectosigmoid cancer	-0.782809	3.24191e-05	0.046682	ramipril:1021;raloxifene:1076;leflunomide:1162;sulfasalazine:1205;etidronic acid:1215;acebutolol:1221	1020
Man_FastingGlucose	SFX:OFFSIDES	meningitis pneumococcal	-0.781442	3.93649e-05	0.046682	ribavirin:1020;verapamil:1116;etidronic acid:1215;saquinavir:1232;zidovudine:1254	1019
Man_FastingGlucose	SFX:OFFSIDES	gingival pain	-0.213733	4.77516e-05	0.046682	fludrocortisone:28;cefoxitin:47;famotidine:88;dipyridamole:105;ketoconazole:118;fulvestrant:140;celecoxib:160;glipizide:168;econazole:179;doxycycline:199;bupropion:213;cortisone:221;articaine:262;prochlorperazine:292;exemestane:307;sulfamethoxazole:310;flunisolide:328;pioglitazone:360;orphenadrine:496;paclitaxel:503;naloxone:509;clotrimazole:517;aztreonam:610;ascorbic acid:613;doxorubicin:616;ama…	609
Man_FastingGlucose	SFX:OFFSIDES	incisional hernia, obstructive	-0.587009	7.82355e-05	0.0637359	ipratropium bromide:681;cefepime:785;amiodarone:1055;chlorhexidine:1163;piperacillin:1168;acetazolamide:1183;ondansetron:1228;metoclopramide:1248;naproxen:1274	1054
Man_FastingGlucose	SFX:OFFSIDES	epidermal necrosis	-0.459752	0.000123481	0.0734753	valproic acid:134;pimozide:567;iopamidol:640;piracetam:826;trimipramine:882;tioguanine:935;betahistine:942;terbutaline:964;iodixanol:992;dexamethasone:1072;pilocarpine:1106;piperacillin:1168;chloramphenicol:1182;cromoglicic acid:1209;phenazopyridine:1227;gefitinib:1237;dapsone:1283	825
Man_FastingGlucose	SFX:OFFSIDES	conjunctival disorder	-0.475676	0.000147019	0.0734753	verteporfin:396;aztreonam:610;timolol:804;sulfadiazine:805;hydrochlorothiazide:916;betaxolol:919;propylthiouracil:932;clindamycin:950;dorzolamide:955;propranolol:994;tremorine:1196;nizatidine:1246;metoclopramide:1248;pyrimethamine:1275	803
Man_FastingGlucose	SFX:OFFSIDES	sudden hearing loss	-0.456656	0.000148447	0.0734753	cortisone:221;iopromide:668;isoniazid:693;felbinac:759;piroxicam:808;letrozole:844;chloroquine:845;ketoprofen:878;methotrexate:880;betahistine:942;levonorgestrel:1016;ribavirin:1020;trihexyphenidyl:1137;leflunomide:1162;tremorine:1196;cromoglicic acid:1209;saquinavir:1232	667
Man_FastingGlucose	SFX:OFFSIDES	vein disorder	-0.328367	0.000150318	0.0734753	captopril:267;fluvoxamine:319;topiramate:438;bupivacaine:539;moxonidine:574;tamoxifen:647;amiloride:654;isoniazid:693;phenacetin:705;fluorometholone:711;triamcinolone:717;minoxidil:774;flecainide:815;letrozole:844;etodolac:903;clindamycin:950;biperiden:970;ribavirin:1020;fenoterol:1022;oxaprozin:1028;clomipramine:1032;valdecoxib:1068;raloxifene:1076;biotin:1083;ciprofloxacin:1120;trihexyphenidyl:…	646
Man_FastingInsulin	Targets:SEA_predicted	NEP_MOUSE	-0.425486	9.3116e-07	0.00221244	spaglumic acid:8;tiaprofenic acid:140;benfluorex:425;ketoprofen:582;phensuximide:622;selegiline:667;fenoprofen:875;dobutamine:884;prenylamine:888;liothyronine:889;acetylsalicylic acid:1001;N-acetyl-L-leucine:1009;ampicillin:1025;phenylpropanolamine:1029;prilocaine:1058;lobeline:1068;proglumide:1084;alverine:1105;labetalol:1144;levodopa:1151;saquinavir:1203;pheneticillin:1245;N-phenylanthranilic a…	874
Man_FastingInsulin	Targets:SEA_predicted	CES2_EST2_HUMAN	-0.295984	4.69153e-06	0.00557354	fenbufen:43;fenofibrate:50;tiaprofenic acid:140;mebeverine:143;suxibuzone:304;flurbiprofen:325;sodium phenylbutyrate:385;triflusal:386;vorinostat:511;dexibuprofen:552;ketoprofen:582;oxybenzone:623;aminocaproic acid:626;DL-PPMP:716;zomepirac:726;diflunisal:730;ketorolac:795;clofibrate:848;arachidonic acid:852;chlorpropamide:862;fenoprofen:875;indometacin:882;flufenamic acid:887;nicotinic acid:934;…	847
Man_FastingInsulin	SFX:OFFSIDES	lymphangiosis carcinomatosa	0.473684	5.11903e-06	0.0177341	amitriptyline:53;dextromethorphan:74;diltiazem:77;bezafibrate:103;tremorine:109;exemestane:123;ramipril:138;ambroxol:205;nabumetone:234;dopamine:284;gefitinib:328;clomipramine:353;ondansetron:389;meropenem:491;domperidone:588;amiloride:931;irinotecan:1293	389
Man_FastingInsulin	SFX:OFFSIDES	brain neoplasm	0.323864	7.25617e-06	0.0177341	oxaprozin:11;doxepin:23;pindolol:28;diltiazem:77;methylergometrine:85;ramipril:138;dihydroergotamine:151;rofecoxib:160;primidone:183;naftopidil:187;bupivacaine:191;nabumetone:234;etidronic acid:260;phenazopyridine:265;cimetidine:307;pentoxifylline:308;atracurium besilate:316;tamoxifen:341;nortriptyline:362;piroxicam:387;cefadroxil:393;timolol:434;clonidine:459;triamterene:467;flutamide:472;biotin…	484
Man_FastingInsulin	SFX:OFFSIDES	sternal fracture	0.450464	2.73707e-05	0.0331529	bethanechol:73;orphenadrine:96;naftidrofuryl:112;exemestane:123;trifluoperazine:162;raloxifene:202;ketotifen:210;nicardipine:214;flunisolide:232;etilefrine:263;phenazopyridine:265;ipratropium bromide:403;furosemide:628;lovastatin:837;benzonatate:987;ganciclovir:1181;cefotaxime:1308	265
Man_FastingInsulin	SFX:OFFSIDES	impaired self-care	0.368577	2.74282e-05	0.0331529	pindolol:28;sotalol:41;zuclopenthixol:114;exemestane:123;norfloxacin:155;trifluoperazine:162;oxytetracycline:163;melatonin:178;lisinopril:197;leflunomide:296;pentoxifylline:308;gefitinib:328;valproic acid:344;clomipramine:353;chlorhexidine:358;sulpiride:365;benzydamine:383;pioglitazone:708;thiamine:709;thioridazine:749;carbimazole:810;bupropion:877;dapsone:983;metolazone:1102;clozapine:1126;procy…	383
Man_FastingInsulin	SFX:OFFSIDES	congenital infection	-0.785276	3.39126e-05	0.0331529	ampicillin:1025;zidovudine:1034;maprotiline:1121;methyldopa:1280;cefotaxime:1308	1024
Man_FastingInsulin	SFX:OFFSIDES	gammopathy	0.435759	7.37634e-05	0.0600926	isradipine:58;imipramine:67;rofecoxib:160;raloxifene:202;nicardipine:214;acebutolol:219;budesonide:231;tetracycline:236;pentoxifylline:308;trimetazidine:314;chlorhexidine:358;sulfamethoxazole:361;levocabastine:518;aminocaproic acid:626;salbutamol:980;ampicillin:1025;prednisone:1095	361
Man_FastingInsulin	DrugClass:ATC_level_3	ANTIBIOTICS FOR TOPICAL USE	0.672167	0.000326128	0.0218506	amikacin:9;chloramphenicol:31;bacitracin:51;oxytetracycline:163;fusidic acid:215;gentamicin:1120	215
MA	SFX:SIDER	back pain	-0.194136	5.01362e-06	0.00595117	pindolol:5;clebopride:18;bisoprolol:42;12,13-EODE:51;15-delta prostaglandin J2:65;hydrocotarnine:95;benzocaine:149;vitexin:157;pseudopelletierine:167;doxycycline:206;levodopa:207;sulfacetamide:232;trimetazidine:242;oxymetazoline:270;5230742:277;BW-B70C:286;tiratricol:316;phenanthridinone:344;berberine:348;cloxacillin:351;todralazine:363;ciprofloxacin:367;chlorambucil:394;ciclosporin:408;nicardipi…	802
MA	SFX:SIDER	pain	-0.127369	0.000180275	0.0667097	pindolol:5;lynestrenol:11;2-deoxy-D-glucose:12;hydroxyzine:26;dirithromycin:30;bisoprolol:42;12,13-EODE:51;miconazole:52;metampicillin:67;mecamylamine:69;sulfanilamide:70;xylazine:73;khellin:81;cefalexin:86;artemisinin:88;hydrocotarnine:95;monastrol:96;dacarbazine:97;dextromethorphan:124;benzocaine:149;sulfabenzamide:154;vitexin:157;butein:160;pseudopelletierine:167;brinzolamide:187;doxycycline:2…	799
MA	SFX:SIDER	opportunistic infections	-0.677419	0.000193896	0.0667097	physostigmine:883;anisomycin:898;hycanthone:979;primaquine:1003;diphenhydramine:1076;fendiline:1098;alfuzosin:1107	882
MA	SFX:SIDER	cramps	-0.164971	0.000276011	0.0667097	pindolol:5;clebopride:18;testosterone:19;hydroxyzine:26;tubocurarine chloride:39;bisoprolol:42;monorden:46;12,13-EODE:51;xylazine:73;artemisinin:88;benzocaine:149;vitexin:157;butein:160;pseudopelletierine:167;levodopa:207;sulfacetamide:232;oxymetazoline:270;betaxolol:274;BW-B70C:286;7-aminocephalosporanic acid:293;dosulepin:328;berberine:348;todralazine:363;5149715:373;clofazimine:376;pentoxyveri…	639
MA	SFX:SIDER	infection	-0.163901	0.000325575	0.0667097	pindolol:5;lynestrenol:11;2-deoxy-D-glucose:12;clebopride:18;tolfenamic acid:48;miconazole:52;etofylline:57;15-delta prostaglandin J2:65;cefalexin:86;benzocaine:149;vitexin:157;butein:160;pseudopelletierine:167;levodopa:207;ampyrone:217;sulfacetamide:232;chloroquine:235;fosfosal:239;colforsin:259;oxymetazoline:270;betaxolol:274;5230742:277;BW-B70C:286;7-aminocephalosporanic acid:293;tiratricol:31…	799
MA	SFX:SIDER	asthenia	-0.163048	0.000337201	0.0667097	pindolol:5;clebopride:18;hydroxyzine:26;tolfenamic acid:48;12,13-EODE:51;etofylline:57;15-delta prostaglandin J2:65;cefalexin:86;hydrocotarnine:95;diperodon:144;benzocaine:149;vitexin:157;butein:160;pseudopelletierine:167;doxycycline:206;levodopa:207;chloroquine:235;colforsin:259;oxymetazoline:270;betaxolol:274;BW-B70C:286;tiratricol:316;ranitidine:323;Chicago Sky Blue 6B:327;phenanthridinone:344…	799
MA	SFX:SIDER	abdominal pain	-0.144164	0.00042185	0.0715337	pindolol:5;2-deoxy-D-glucose:12;clebopride:18;bisoprolol:42;tolfenamic acid:48;12,13-EODE:51;miconazole:52;etofylline:57;15-delta prostaglandin J2:65;xylazine:73;cefalexin:86;artemisinin:88;hydrocotarnine:95;monastrol:96;dextromethorphan:124;benzocaine:149;sulfabenzamide:154;vitexin:157;pseudopelletierine:167;brinzolamide:187;levodopa:207;ampyrone:217;sulfacetamide:232;chloroquine:235;oxymetazoli…	656
MA	SFX:SIDER	weakness	-0.165068	0.000531261	0.0788259	clebopride:18;testosterone:19;hydroxyzine:26;bupivacaine:27;tubocurarine chloride:39;bisoprolol:42;12,13-EODE:51;15-delta prostaglandin J2:65;ioversol:117;diperodon:144;colforsin:259;betaxolol:274;BW-B70C:286;terfenadine:311;glibenclamide:313;tiratricol:316;amiloride:332;berberine:348;blebbistatin:360;clofazimine:376;W-13:377;pentoxyverine:381;triflupromazine:400;tretinoin:405;ciclosporin:408;dia…	375
MA	SFX:SIDER	skin lesion	-0.704755	0.000603549	0.0796014	ornidazole:920;alvespimycin:955;hycanthone:979;nifedipine:1263;pepstatin:1297	919
MA	SFX:SIDER	myalgia	-0.157874	0.00071801	0.0852278	pindolol:5;clebopride:18;tolfenamic acid:48;12,13-EODE:51;etofylline:57;15-delta prostaglandin J2:65;hydrocotarnine:95;diperodon:144;benzocaine:149;vitexin:157;butein:160;pseudopelletierine:167;levodopa:207;sulfacetamide:232;chloroquine:235;trimetazidine:242;gefitinib:249;oxymetazoline:270;betaxolol:274;7-aminocephalosporanic acid:293;ranitidine:323;phenanthridinone:344;berberine:348;chlorambucil…	393
MA	SFX:OFFSIDES	immunosuppressant drug level	0.424222	1.13075e-05	0.0320124	hydroxyzine:26;bumetanide:31;bisoprolol:42;amiodarone:49;miconazole:52;ramipril:83;prednisolone:89;torasemide:123;cisapride:128;acetazolamide:138;ganciclovir:141;felodipine:161;metamizole sodium:193;doxazosin:248;ketotifen:273;timolol:426;tacrolimus:659;azathioprine:710;isoniazid:727;ursodeoxycholic acid:814;clotrimazole:820;sulpiride:884;moxonidine:1056;nadolol:1067	273
MA	SFX:OFFSIDES	sarcoidosis	-0.287234	1.30983e-05	0.0320124	urapidil:64;dacarbazine:97;fluoxetine:110;amitriptyline:398;triamcinolone:422;timolol:426;cyclobenzaprine:445;ambroxol:465;chlorhexidine:467;hydrochlorothiazide:504;benzonatate:642;fulvestrant:663;leflunomide:674;prednisone:707;bupropion:732;amoxicillin:742;carbamazepine:772;prazosin:775;clotrimazole:820;tetracycline:826;clozapine:837;prochlorperazine:850;felbinac:852;etodolac:899;sulfamethoxazol…	641
MENARCHE	Targets:SEA_predicted	NMDE1_MOUSE	-0.390045	2.06854e-05	0.0491484	cyclizine:41;azacyclonol:91;cicloheximide:361;fendiline:502;tranexamic acid:628;mianserin:682;perhexiline:752;lobeline:884;ambroxol:894;fosfosal:904;aminocaproic acid:937;trihexyphenidyl:948;meptazinol:972;captopril:1004;difenidol:1023;N-acetyl-L-leucine:1069;anabasine:1086;gabapentin:1108;glycocholic acid:1151;nefopam:1199;tropine:1210;primidone:1253;pridinol:1288;nipecotic acid:1296	883
MENARCHE	Targets:SEA_predicted	ITGB2_ITB2_HUMAN	0.46306	6.73473e-05	0.0800086	saquinavir:27;triflupromazine:55;nilutamide:73;dihydroergotamine:77;fluphenazine:81;lovastatin:240;dihydroergocristine:262;spiperone:292;trifluoperazine:304;piperacetazine:437;simvastatin:438;piperine:448;fluspirilene:897;cytochalasin B:1130;terguride:1163	448
MENARCHE	SFX:OFFSIDES	gallbladder cancer	0.534518	4.46614e-07	0.00118517	cyclobenzaprine:6;pentoxifylline:20;raloxifene:29;tamoxifen:44;acebutolol:47;flurbiprofen:72;phenazopyridine:74;terazosin:159;rilmenidine:172;clotrimazole:181;enalapril:273;minocycline:565;tobramycin:811;memantine:903;bezafibrate:997	181
MENARCHE	SFX:OFFSIDES	alcohol consumption	0.361381	4.84929e-07	0.00118517	tetracycline:12;chlorprothixene:33;amoxicillin:34;pirenzepine:65;zuclopenthixol:84;orphenadrine:144;benzbromarone:148;mefloquine:201;levobunolol:209;nadolol:214;cinnarizine:229;methocarbamol:281;torasemide:322;quinidine:346;sotalol:356;dextromethorphan:358;doxepin:392;nortriptyline:393;disulfiram:406;selegiline:441;ribavirin:470;doxylamine:496;mexiletine:497;naltrexone:563;diphenhydramine:602;tri…	699
MENARCHE	SFX:OFFSIDES	acute abdomen	0.439394	9.60695e-07	0.00156529	clozapine:21;saquinavir:27;pirenzepine:65;diclofenac:66;fluphenazine:81;levomepromazine:135;molsidomine:138;urapidil:180;cortisone:182;acemetacin:192;theophylline:205;crotamiton:206;cefotiam:208;amrinone:270;spironolactone:414;methyldopa:699;isoniazid:852;ambroxol:894;nefopam:1199;levonorgestrel:1239;nicardipine:1249;amphotericin B:1273	208
MENARCHE	SFX:OFFSIDES	muscle strain	0.268833	2.47037e-05	0.030188	amantadine:3;cyclobenzaprine:6;tetracycline:12;tamoxifen:44;flurbiprofen:72;dicycloverine:96;orphenadrine:144;oxaprozin:149;letrozole:171;clotrimazole:181;finasteride:212;lovastatin:240;methocarbamol:281;pilocarpine:317;terconazole:336;quinidine:346;chlorhexidine:352;doxepin:392;nortriptyline:393;clonidine:395;erythromycin:447;ketoconazole:463;glibenclamide:464;ribavirin:470;procarbazine:479;test…	669
MENARCHE	SFX:OFFSIDES	lymph node cancer metastatic	0.819785	0.000101321	0.0931632	clozapine:21;tamoxifen:44;terazosin:159;letrozole:171;lovastatin:240	240
MENARCHE	SFX:OFFSIDES	activated partial thromboplastin time abnormal	0.699923	0.000114357	0.0931632	clozapine:21;pindolol:58;ticarcillin:220;daunorubicin:340;doxepin:392;mercaptopurine:397	397
MENOPAUSE	Targets:DrugBank4.1Enzyme	CYP3A4_CP3A4_HUMAN_P08684	-0.238328	0.00150199	0.0525695	progesterone:197;prochlorperazine:199;flunisolide:217;citalopram:252;bupivacaine:260;diltiazem:269;isradipine:327;chlorzoxazone:345;ipratropium bromide:349;trimethadione:378;valproic acid:385;dihydroergotamine:402;flucloxacillin:421;doxycycline:462;terfenadine:486;sulfanilamide:566;fluorometholone:666;omeprazole:697;chloramphenicol:700;colecalciferol:710;paracetamol:711;betamethasone:720;dapsone:…	696
MENOPAUSE	Targets:SEA_predicted	Q9JKC1_RAT	0.318477	6.46393e-07	0.00153583	(+)-chelidonine:3;tacrine:14;bambuterol:25;dextromethorphan:43;bufexamac:95;physostigmine:112;cinchocaine:133;velnacrine:139;imipramine:151;demeclocycline:171;levobunolol:179;cephaeline:205;oxytetracycline:222;amiodarone:301;tetracycline:308;cromoglicic acid:310;alpha-yohimbine:331;repaglinide:342;calycanthine:347;vincamine:366;nadolol:386;astemizole:410;mebeverine:432;doxycycline:462;laudanosine…	761
MENOPAUSE	Targets:SEA_predicted	ITGB6_ITB6_HUMAN	0.750384	1.33323e-06	0.00158387	baclofen:65;pioglitazone:71;fenbufen:124;DL-PPMP:207;lorglumide:250;azaperone:298;felbinac:332	332
MENOPAUSE	Targets:SEA_predicted	PTPN22_PTN22_HUMAN	-0.483784	9.33748e-05	0.0739529	mesalazine:1;ethoxyquin:224;bezafibrate:530;pentoxifylline:549;etofylline:944;irinotecan:1095;proxyphylline:1110;diprophylline:1135;theophylline:1151;dantrolene:1188;theobromine:1214;aminophylline:1224;BW-B70C:1295;diflunisal:1301	1094
MENOPAUSE	SFX:OFFSIDES	injection site erythema	0.306559	1.42521e-06	0.00696643	bethanechol:20;fluticasone:23;fluphenazine:28;metolazone:58;diphenhydramine:63;baclofen:65;raloxifene:66;celecoxib:79;estradiol:86;nortriptyline:99;cortisone:138;biotin:163;dimenhydrinate:172;levobunolol:179;piroxicam:192;progesterone:197;methyldopa:208;norethisterone:235;mercaptopurine:258;deferoxamine:263;cromoglicic acid:310;guanfacine:326;isradipine:327;pyridoxine:340;ipratropium bromide:349;…	430
MENOPAUSE	SFX:OFFSIDES	intestinal ulcer perforation	-0.841258	3.35142e-06	0.00819086	ofloxacin:1098;erythromycin:1137;mycophenolic acid:1152;minocycline:1241;rifampicin:1281	1097
MENOPAUSE	SFX:OFFSIDES	tumour necrosis	0.459979	7.22841e-06	0.0117775	imatinib:4;dopamine:72;ifosfamide:84;nicardipine:85;scopolamine:125;minoxidil:238;pyridoxine:340;chlorhexidine:353;acenocoumarol:388;fluocinonide:393;hydrochlorothiazide:423;ondansetron:435;glipizide:438;ciprofloxacin:482;tremorine:497;nizatidine:872;probenecid:1080;doxorubicin:1235	497
MENOPAUSE	SFX:OFFSIDES	pouchitis	0.711307	7.28686e-05	0.0851373	estradiol:86;ranitidine:129;atropine:149;imipramine:151;amoxicillin:164;ribavirin:689	164
MENOPAUSE	SFX:OFFSIDES	breast reconstruction	0.332447	8.7088e-05	0.0851373	bacitracin:38;cefadroxil:45;thalidomide:61;raloxifene:66;orlistat:73;celecoxib:79;estradiol:86;scopolamine:125;terconazole:185;progesterone:197;prochlorperazine:199;norethisterone:235;ciclopirox:261;chlorhexidine:353;disulfiram:358;glipizide:438;letrozole:459;ciprofloxacin:482;fulvestrant:552;nabumetone:584;clindamycin:589;dicycloverine:590;exemestane:615;tamoxifen:622;etodolac:687;sulfamethoxazo…	622
MI_ADD	SFX:SIDER	hot flushes	-0.35487	1.52921e-07	0.000181518	pindolol:10;vitexin:184;naproxen:188;hydrastine hydrochloride:386;debrisoquine:454;5252917:595;dopamine:614;oxamic acid:649;clofibrate:668;tetrahydroalstonine:685;hesperidin:687;chlorprothixene:691;tomatidine:692;splitomicin:720;etodolac:735;mebeverine:741;phenindione:742;geldanamycin:754;berberine:786;papaverine:845;picotamide:864;procainamide:877;LY-294002:878;buflomedil:893;aconitine:906;ciclo…	594
MI_ADD	SFX:SIDER	testis disorder	-0.621538	1.35831e-05	0.0080616	apigenin:809;LY-294002:878;ciclosporin:911;novobiocin:943;alvespimycin:952;primaquine:954;tiratricol:1017;4,5-dianilinophthalimide:1031;kanamycin:1104	808
MI_ADD	SFX:SIDER	menorrhagia	-0.382637	0.00011477	0.0454106	betamethasone:148;noretynodrel:199;rofecoxib:387;ornidazole:437;benzocaine:453;levodopa:688;tolazoline:794;practolol:816;aciclovir:871;LY-294002:878;monocrotaline:894;ciclosporin:911;thiamine:942;novobiocin:943;alvespimycin:952;primaquine:954;chlormezanone:1001;BW-B70C:1013;tiratricol:1017;4,5-dianilinophthalimide:1031;docosahexaenoic acid ethyl ester:1080;metrizamide:1158;albendazole:1175;ticlop…	793
MI_ADD	SFX:SIDER	renal insufficiency	0.374514	0.000171265	0.050823	midodrine:9;dihydrostreptomycin:46;tretinoin:49;physostigmine:115;amitriptyline:129;chlorogenic acid:156;ambroxol:174;clofazimine:210;LM-1685:381;amoxicillin:405;ornidazole:437;benzocaine:453;gliclazide:566;pepstatin:583;clomifene:608;propafenone:726;phenindione:742;sulmazole:745;berberine:786;practolol:816;pentoxifylline:820;tolfenamic acid:827	827
MI_ADD	SFX:SIDER	Autonomic Nervous System Disorders	-0.673579	0.000224882	0.0533869	LY-294002:878;ciclosporin:911;thiamine:942;novobiocin:943;BW-B70C:1013;metrizamide:1158;oxaprozin:1214	877
MI_ADD	SFX:OFFSIDES	incorrect dose administered	0.307494	5.78721e-07	0.00282879	minoxidil:8;isoniazid:17;nadolol:32;prednisone:35;bumetanide:39;ranitidine:61;rifabutin:66;ketoprofen:76;biotin:116;triamterene:121;amitriptyline:129;lidocaine:173;naproxen:188;cefoxitin:214;naltrexone:223;galantamine:233;doxylamine:290;nitrendipine:294;gabapentin:342;phenacetin:361;methocarbamol:369;leflunomide:370;hydrochlorothiazide:410;glimepiride:426;deferoxamine:446;ascorbic acid:464;dextro…	594
MI_ADD	SFX:OFFSIDES	infected skin ulcer	-0.385863	2.8996e-05	0.0708662	terazosin:172;ketoconazole:345;nabumetone:522;carbimazole:618;clotrimazole:715;minocycline:732;cefadroxil:774;ramipril:785;fulvestrant:802;pentoxifylline:820;prednisolone:828;mefloquine:843;ribavirin:923;iloprost:951;erythromycin:953;amantadine:1002;ofloxacin:1027;trimetazidine:1029;norethisterone:1074;carbamazepine:1111;ticlopidine:1183;tamoxifen:1223;fluvastatin:1240;metolazone:1301	714
MI_ADD	DrugClass:ATC_level_3	ALKYLATING AGENTS	0.621352	0.000443405	0.0297082	streptozocin:41;ifosfamide:42;semustine:80;carmustine:81;lomustine:126;dacarbazine:888;chlorambucil:1238	126
PGC2_SCZ	Targets:SEA_predicted	CACNA2D3_CA2D3_HUMAN	0.711624	1.27614e-06	0.00232905	cicloheximide:26;phenelzine:29;vanoxerine:38;gabapentin:74;tranexamic acid:80;glycocholic acid:89;alverine:93;betulinic acid:598;sodium phenylbutyrate:676	93
PGC2_SCZ	Targets:SEA_predicted	ALOX12_LOX12_HUMAN	0.348823	1.96048e-06	0.00232905	methyldopa:13;quercetin:47;(-)-isoprenaline:70;kaempferol:75;estradiol:102;hymecromone:117;myricetin:120;levodopa:167;vitexin:193;clioquinol:198;acacetin:202;hesperetin:225;fisetin:277;estrone:280;flavoxate:300;luteolin:302;dicoumarol:354;apigenin:371;dobutamine:403;hexestrol:455;genistein:465;khellin:473;isoetarine:514;nordihydroguaiaretic acid:517;corbadrine:522;estriol:528;esculetin:715;mestra…	528
PGC2_SCZ	Targets:SEA_predicted	NOX4_NOX4_HUMAN	0.418415	5.94287e-06	0.00470675	quercetin:47;nifenazone:55;kaempferol:75;hymecromone:117;myricetin:120;vitexin:193;acacetin:202;fisetin:277;urapidil:297;clebopride:298;luteolin:302;apigenin:371;betahistine:394;phenazone:397;niclosamide:431;genistein:465;khellin:473;esculetin:715;ticlopidine:779;naftopidil:1087;chrysin:1090;butein:1155	473
PGC2_SCZ	Targets:SEA_predicted	KD4DL_HUMAN	0.324176	2.43453e-05	0.0081243	methyldopa:13;edrophonium chloride:42;quercetin:47;vorinostat:69;(-)-isoprenaline:70;kaempferol:75;3-aminobenzamide:82;myricetin:120;ketoprofen:135;levodopa:167;vitexin:193;caffeic acid:197;etilefrine:201;acacetin:202;thiamphenicol:261;fisetin:277;flavoxate:300;luteolin:302;dicoumarol:354;apigenin:371;dobutamine:403;genistein:465;khellin:473;nordihydroguaiaretic acid:517;corbadrine:522;dexibuprof…	522
PGC2_SCZ	Targets:SEA_predicted	TUBB3_TBB3_HUMAN	0.294972	2.73545e-05	0.0081243	enalapril:11;quercetin:47;kaempferol:75;myricetin:120;methoxamine:129;picotamide:176;rolipram:179;vitexin:193;caffeic acid:197;acacetin:202;hesperetin:225;apomorphine:231;nalbuphine:264;fisetin:277;isoxsuprine:288;luteolin:302;etoposide:334;raloxifene:343;apigenin:371;dilazep:375;bergenin:376;trimethobenzamide:386;clofazimine:387;noscapine:462;genistein:465;khellin:473;boldine:488;DL-PPMP:530;can…	488
PGC2_SCZ	Targets:SEA_predicted	TUBB4A_TBB4A_HUMAN	0.294972	2.73545e-05	0.0081243	enalapril:11;quercetin:47;kaempferol:75;myricetin:120;methoxamine:129;picotamide:176;rolipram:179;vitexin:193;caffeic acid:197;acacetin:202;hesperetin:225;apomorphine:231;nalbuphine:264;fisetin:277;isoxsuprine:288;luteolin:302;etoposide:334;raloxifene:343;apigenin:371;dilazep:375;bergenin:376;trimethobenzamide:386;clofazimine:387;noscapine:462;genistein:465;khellin:473;boldine:488;DL-PPMP:530;can…	488
PGC2_SCZ	Targets:SEA_predicted	TUBB4B_TBB4B_HUMAN	0.294972	2.73545e-05	0.0081243	enalapril:11;quercetin:47;kaempferol:75;myricetin:120;methoxamine:129;picotamide:176;rolipram:179;vitexin:193;caffeic acid:197;acacetin:202;hesperetin:225;apomorphine:231;nalbuphine:264;fisetin:277;isoxsuprine:288;luteolin:302;etoposide:334;raloxifene:343;apigenin:371;dilazep:375;bergenin:376;trimethobenzamide:386;clofazimine:387;noscapine:462;genistein:465;khellin:473;boldine:488;DL-PPMP:530;can…	488
PGC2_SCZ	Targets:SEA_predicted	TUBB8_TBB8_HUMAN	0.294972	2.73545e-05	0.0081243	enalapril:11;quercetin:47;kaempferol:75;myricetin:120;methoxamine:129;picotamide:176;rolipram:179;vitexin:193;caffeic acid:197;acacetin:202;hesperetin:225;apomorphine:231;nalbuphine:264;fisetin:277;isoxsuprine:288;luteolin:302;etoposide:334;raloxifene:343;apigenin:371;dilazep:375;bergenin:376;trimethobenzamide:386;clofazimine:387;noscapine:462;genistein:465;khellin:473;boldine:488;DL-PPMP:530;can…	488
PGC2_SCZ	Targets:SEA_predicted	TERT_TERT_HUMAN	0.368724	0.000107276	0.0262678	phenanthridinone:3;quercetin:47;bupivacaine:57;vorinostat:69;dyclonine:72;lidoflazine:73;kaempferol:75;myricetin:120;Y-27632:173;vitexin:193;acacetin:202;fisetin:277;tetracaine:283;flavoxate:300;luteolin:302;moracizine:303;apigenin:371;genistein:465;khellin:473;cinchocaine:599;buflomedil:625;diperodon:653;chloroquine:785;mepacrine:789;quinisocaine:1089;chrysin:1090;mitoxantrone:1119	303
PGC2_SCZ	Targets:SEA_predicted	CAMKK1_KKCC1_HUMAN	0.428019	0.00012161	0.0262678	puromycin:4;quercetin:47;bucladesine:60;kaempferol:75;myricetin:120;vitexin:193;acacetin:202;fisetin:277;flavoxate:300;luteolin:302;pirenzepine:319;apigenin:371;staurosporine:694;telenzepine:742;riboflavin:980;vincamine:1053;chrysin:1090	371
PGC2_SCZ	Targets:SEA_predicted	CDK8_CDK8_HUMAN	0.428019	0.00012161	0.0262678	puromycin:4;quercetin:47;kaempferol:75;gefitinib:86;myricetin:120;vitexin:193;acacetin:202;fisetin:277;flavoxate:300;luteolin:302;moracizine:303;apigenin:371;staurosporine:694;flutamide:957;cisapride:979;vincamine:1053;chrysin:1090	371
PGC2_SCZ	Targets:SEA_predicted	TIM23_YEAST	-0.405983	0.000140889	0.0278961	gabexate:156;tetracaine:283;crotamiton:529;ampyrone:547;butacaine:675;procaine:764;aminophenazone:790;phthalylsulfathiazole:940;butyl hydroxybenzoate:954;menadione:977;bufexamac:1009;nabumetone:1015;ebselen:1040;nifuroxazide:1052;nocodazole:1076;monastrol:1115;bezafibrate:1124;clofibrate:1159;benzocaine:1179;butamben:1182;meprylcaine:1202;oxybenzone:1203	939
PGC2_SCZ	Targets:SEA_predicted	CACNA2D2_CA2D2_HUMAN	0.647465	0.000158133	0.0289018	cicloheximide:26;gabapentin:74;tranexamic acid:80;glycocholic acid:89;L-methionine sulfoximine:92;betulinic acid:598;valproic acid:1162	92
PGC2_SCZ	Targets:SEA_predicted	DRD2_DRD2_HUMAN	0.179603	0.000211039	0.0358163	methyldopa:13;phenelzine:29;loperamide:31;acetohexamide:33;vanoxerine:38;fenspiride:44;bupivacaine:57;dihydroergocristine:65;(-)-isoprenaline:70;dyclonine:72;lidoflazine:73;piperacetazine:76;pirenperone:111;thalidomide:116;spiperone:118;amoxapine:141;bromperidol:155;levodopa:167;picotamide:176;pimethixene:186;mianserin:187;sulpiride:189;fenoterol:190;eticlopride:200;etilefrine:201;fipexide:203;ni…	560
PGC2_SCZ	Targets:SEA_predicted	SLC15A1_S15A1_HUMAN	0.234038	0.000370035	0.0586136	puromycin:4;enalapril:11;methyldopa:13;phenelzine:29;spaglumic acid:40;dyclonine:72;alverine:93;tiaprofenic acid:96;ketoprofen:135;mebeverine:152;suxibuzone:165;levodopa:167;rolipram:179;ampicillin:212;racecadotril:213;indoprofen:266;phensuximide:282;isoxsuprine:288;mimosine:292;acetylsalicylic acid:339;oxaprozin:360;aminohippuric acid:441;felbinac:454;baclofen:460;prilocaine:470;pheneticillin:48…	782
PGC2_SCZ	Targets:SEA_predicted	STAT1_STAT1_HUMAN	-0.412811	0.000398932	0.0592414	vorinostat:69;melatonin:499;acemetacin:503;butacaine:675;irinotecan:714;indometacin:878;phenacetin:909;phthalylsulfathiazole:940;pyrvinium:942;butyl hydroxybenzoate:954;niridazole:1013;palmatine:1042;alsterpaullone:1054;camptothecin:1061;harmaline:1100;SC-560:1135;benzocaine:1179;butamben:1182;oxybenzone:1203	877
PGC2_SCZ	Targets:SEA_predicted	XIAP_XIAP_HUMAN	0.258456	0.000454513	0.0635249	enalapril:11;methyldopa:13;fendiline:30;bacampicillin:37;spaglumic acid:40;bupivacaine:57;lidoflazine:73;aminoglutethimide:85;emetine:110;cefaclor:112;thalidomide:116;captopril:124;levodopa:167;cephaeline:175;rolipram:179;mephenytoin:192;eticlopride:200;ampicillin:212;azlocillin:226;phensuximide:282;piperidolate:329;remoxipride:388;drofenine:398;dobutamine:403;prilocaine:470;DL-PPMP:530;cyclizine…	226
PGC2_SCZ	Targets:SEA_predicted	ESRRA_ERR1_HUMAN	0.29011	0.000489594	0.0646264	quercetin:47;kaempferol:75;estradiol:102;hymecromone:117;myricetin:120;dextromethorphan:140;clioquinol:198;acacetin:202;epiandrosterone:207;progesterone:210;fisetin:277;estrone:280;luteolin:302;fulvestrant:306;pregnenolone:352;dicoumarol:354;apigenin:371;testosterone:427;hexestrol:455;genistein:465;isoetarine:514;nordihydroguaiaretic acid:517;corbadrine:522;estriol:528;naringenin:579;etiocholanol…	528
PGC2_SCZ	Targets:SEA_predicted	HSD17B1_DHB1_HUMAN	0.239059	0.000591893	0.0740177	puromycin:4;edrophonium chloride:42;quercetin:47;bucladesine:60;kaempferol:75;tiaprofenic acid:96;estradiol:102;emetine:110;ketoprofen:135;dextromethorphan:140;cortisone:142;lasalocid:158;exemestane:163;cephaeline:175;picotamide:176;etilefrine:201;epiandrosterone:207;pentetrazol:209;cotinine:228;diflunisal:238;fisetin:277;estrone:280;quinpirole:293;luteolin:302;fulvestrant:306;apigenin:371;drofen…	306
PGC2_SCZ	Targets:SEA_predicted	HMOX1_RAT	-0.539231	0.000673539	0.0755794	enilconazole:702;miconazole:817;butoconazole:937;econazole:946;sulconazole:966;isoconazole:993;ozagrel:1131;terconazole:1254;ketoconazole:1265	701
PGC2_SCZ	Targets:SEA_predicted	HMOX2_RAT	-0.539231	0.000673539	0.0755794	enilconazole:702;miconazole:817;butoconazole:937;econazole:946;sulconazole:966;isoconazole:993;ozagrel:1131;terconazole:1254;ketoconazole:1265	701
PGC2_SCZ	Targets:SEA_predicted	SC6A4_RAT	0.168815	0.00069981	0.0755794	enalapril:11;fendiline:30;loperamide:31;vanoxerine:38;dimenhydrinate:62;lycorine:64;dyclonine:72;lidoflazine:73;aminoglutethimide:85;glycopyrronium bromide:90;alverine:93;quipazine:107;emetine:110;lysergol:123;pergolide:133;aconitine:137;dextromethorphan:140;bromperidol:155;orphenadrine:157;zimeldine:171;cephaeline:175;rolipram:179;mianserin:187;trihexyphenidyl:208;cloperastine:218;apomorphine:23…	649
PGC2_SCZ	Targets:SEA_predicted	CDK19_CDK19_HUMAN	0.388588	0.0007908	0.0814268	puromycin:4;quercetin:47;kaempferol:75;gefitinib:86;myricetin:120;vitexin:193;acacetin:202;fisetin:277;flavoxate:300;luteolin:302;moracizine:303;apigenin:371;staurosporine:694;flutamide:957;imatinib:965;cisapride:979;vincamine:1053;chrysin:1090	371
PGC2_SCZ	Targets:SEA_predicted	HYES_RAT	0.330846	0.000835425	0.0814268	fendiline:30;loperamide:31;exisulind:36;niflumic acid:41;nifenazone:55;lidoflazine:73;aminoglutethimide:85;calycanthine:97;picotamide:176;mephenytoin:192;nialamide:211;cotinine:228;nicotinic acid:241;thiamphenicol:261;phensuximide:282;oxolamine:314;trimethobenzamide:386;levobunolol:389;aminohippuric acid:441;naringenin:579;florfenicol:618;fluspirilene:643;MS-275:681;prenylamine:751;pheniramine:80…	389
PGC2_SCZ	Targets:SEA_predicted	DHPR_RAT	0.387168	0.000856763	0.0814268	methyldopa:13;quercetin:47;alverine:93;dienestrol:109;levodopa:167;caffeic acid:197;fisetin:277;luteolin:302;diethylstilbestrol:367;dobutamine:403;amrinone:409;boldine:488;nordihydroguaiaretic acid:517;corbadrine:522;diphemanil metilsulfate:591;tamoxifen:865;isocorydine:1177;SB-202190:1276	591
PGC2_SCZ	SFX:SIDER	blepharitis	0.422688	4.14696e-06	0.00492244	phenanthridinone:3;rofecoxib:25;oxymetazoline:35;ambroxol:66;aconitine:137;doxycycline:147;levodopa:167;Y-27632:173;debrisoquine:182;tiratricol:214;oleandomycin:236;ornidazole:255;colforsin:332;etofylline:381;ciprofloxacin:393;iloprost:408;carbarsone:654;BW-B70C:853;berberine:907;sulfasalazine:962;alvespimycin:994;dacarbazine:1196	408
PGC2_SCZ	SFX:SIDER	extrapyramidal syndrome	0.458204	1.58916e-05	0.00943169	rofecoxib:25;oxymetazoline:35;ambroxol:66;ciclosporin:67;aconitine:137;mianserin:187;tiratricol:214;thiamine:216;neomycin:232;convolamine:237;ornidazole:255;hydrastine hydrochloride:476;monocrotaline:689;BW-B70C:853;piracetam:863;LY-294002:1145;perphenazine:1148	255
PGC2_SCZ	SFX:SIDER	toothache	0.400544	2.51276e-05	0.00994216	rofecoxib:25;ciclosporin:67;docosahexaenoic acid ethyl ester:136;levodopa:167;methylergometrine:191;vitexin:193;tiratricol:214;novobiocin:217;ornidazole:255;quinpirole:293;clebopride:298;oxaprozin:360;famotidine:363;propafenone:366;NU-1025:377;hydrastine hydrochloride:476;amantadine:736;etodolac:799;berberine:907;adenosine phosphate:1063;LY-294002:1145;betazole:1185	377
PGC2_SCZ	SFX:SIDER	genital pruritus	0.463627	6.50138e-05	0.0173545	dosulepin:53;docosahexaenoic acid ethyl ester:136;aconitine:137;levodopa:167;thiamine:216;etamivan:230;ornidazole:255;ginkgolide A:291;sulmazole:313;lidocaine:337;oxaprozin:360;albendazole:617;betamethasone:766;cefotaxime:1225;hesperidin:1233	360
PGC2_SCZ	SFX:SIDER	tetany	0.665899	7.31024e-05	0.0173545	rofecoxib:25;oxymetazoline:35;amprolium:134;midodrine:188;tiratricol:214;ornidazole:255;hydrocotarnine:1011	255
PGC2_SCZ	SFX:SIDER	coma	0.232338	0.000101384	0.0200572	phenanthridinone:3;rofecoxib:25;oxymetazoline:35;dihydroergocristine:65;ambroxol:66;ciclosporin:67;quipazine:107;aconitine:137;cortisone:142;amiloride:149;folic acid:154;Y-27632:173;debrisoquine:182;nilutamide:205;tiratricol:214;thiamine:216;novobiocin:217;oleandomycin:236;ornidazole:255;chlorpromazine:274;W-13:275;isoxsuprine:288;aciclovir:295;sulmazole:313;chlortetracycline:320;ceftazidime:322;…	407
PGC2_SCZ	SFX:SIDER	mood disturbances	0.696086	0.000132754	0.0225114	levodopa:167;methylergometrine:191;vitexin:193;pindolol:349;phenazone:397;anisomycin:402	402
PGC2_SCZ	SFX:SIDER	corneal erosion	0.691481	0.000158489	0.0235158	phenanthridinone:3;thiamine:216;lynestrenol:299;apigenin:371;ciprofloxacin:393;iloprost:408	408
PGC2_SCZ	SFX:SIDER	injection site pain	0.350162	0.000219678	0.0281866	phenanthridinone:3;tranexamic acid:80;amprolium:134;amoxapine:141;cloxacillin:143;doxycycline:147;mebeverine:152;folic acid:154;debrisoquine:182;midodrine:188;methylergometrine:191;vitexin:193;nilutamide:205;thiamine:216;ornidazole:255;chlorpromazine:274;phenazone:397;hydroxyzine:509;chlorambucil:576;clotrimazole:583;betulinic acid:598;tetracycline:695;etodolac:799;pheniramine:808;ursodeoxycholic…	274
PGC2_SCZ	SFX:SIDER	leukorrhea	0.38262	0.000237461	0.0281866	rofecoxib:25;4,5-dianilinophthalimide:113;docosahexaenoic acid ethyl ester:136;aconitine:137;levodopa:167;debrisoquine:182;tiratricol:214;thiamine:216;novobiocin:217;ornidazole:255;tolazoline:326;tyrphostin AG-1478:330;lidocaine:337;pindolol:349;oxaprozin:360;etofylline:381;tolfenamic acid:607;monocrotaline:689;streptomycin:740;betamethasone:766;BW-B70C:853;metrizamide:914;alvespimycin:994;hesper…	381
PGC2_SCZ	SFX:SIDER	furunculosis	0.404025	0.000520906	0.0526731	rofecoxib:25;oxymetazoline:35;ciclosporin:67;4,5-dianilinophthalimide:113;Y-27632:173;debrisoquine:182;tiratricol:214;oleandomycin:236;ornidazole:255;chlorpromazine:274;apigenin:371;anisomycin:402;betamethasone:766;BW-B70C:853;sulfathiazole:869;berberine:907;LY-294002:1145	402
PGC2_SCZ	SFX:SIDER	apprehension	0.65848	0.0005325	0.0526731	dihydroergocristine:65;nilutamide:205;chlortetracycline:320;ceftazidime:322;mefexamide:440;rosiglitazone:451	451
PGC2_SCZ	SFX:OFFSIDES	generalised erythema	0.409458	1.12611e-10	5.50442e-07	prednisolone:17;fenofibrate:24;carbamazepine:39;mexiletine:49;cromoglicic acid:63;ambroxol:66;tranexamic acid:80;tiaprofenic acid:96;sotalol:101;pentamidine:130;cefuroxime:131;ketoprofen:135;exemestane:163;dexpanthenol:164;levodopa:167;mianserin:187;thiamine:216;nicotinic acid:241;iohexol:253;diprophylline:254;urapidil:297;lidocaine:337;nimesulide:341;clemastine:355;atracurium besilate:428;cefixi…	513
PGC2_SCZ	SFX:OFFSIDES	Lyell	0.217815	1.01838e-06	0.00223019	prednisolone:17;sulindac:23;carbamazepine:39;mexiletine:49;ambroxol:66;minocycline:78;tranexamic acid:80;amphotericin B:95;ascorbic acid:105;cefaclor:112;cefuroxime:131;ketoprofen:135;dextromethorphan:140;dexpanthenol:164;doxepin:166;vancomycin:180;midodrine:188;sulpiride:189;ampicillin:212;thiamine:216;diflunisal:238;cefoxitin:243;valdecoxib:248;metronidazole:249;difenidol:250;cimetidine:311;cef…	781
PGC2_SCZ	SFX:OFFSIDES	analgesia	0.352119	1.36878e-06	0.00223019	dicycloverine:28;carbamazepine:39;bupropion:54;bupivacaine:57;naltrexone:88;dextromethorphan:140;orphenadrine:157;exemestane:163;doxepin:166;topiramate:196;diprophylline:254;urapidil:297;nimesulide:341;oxaprozin:360;ciprofloxacin:393;pentoxifylline:417;doxylamine:430;metoprolol:442;nortriptyline:490;amitriptyline:500;thioridazine:504;trimipramine:521;carisoprodol:531;dapsone:554;nadolol:575;metho…	636
PGC2_SCZ	SFX:OFFSIDES	breast calcifications	0.411943	2.81333e-06	0.00298854	fenofibrate:24;dicycloverine:28;bupropion:54;gabapentin:74;estradiol:102;orphenadrine:157;exemestane:163;doxepin:166;ifosfamide:194;progesterone:210;valdecoxib:248;metronidazole:249;cyclobenzaprine:257;fulvestrant:306;cimetidine:311;letrozole:342;raloxifene:343;chlorhexidine:438;erythromycin:449;metolazone:461;nortriptyline:490;metformin:848;tamoxifen:865;felodipine:880;econazole:946;naloxone:955…	490
PGC2_SCZ	SFX:OFFSIDES	musculoskeletal chest pain	0.218043	3.05701e-06	0.00298854	celecoxib:14;sulindac:23;rofecoxib:25;dicycloverine:28;phenelzine:29;carbamazepine:39;gemfibrozil:48;bupropion:54;gabapentin:74;estradiol:102;ascorbic acid:105;thalidomide:116;carbimazole:121;cefuroxime:131;cortisone:142;doxycycline:147;mebeverine:152;aminophylline:153;orphenadrine:157;exemestane:163;levodopa:167;vancomycin:180;midodrine:188;topiramate:196;thiamazole:204;progesterone:210;ampicill…	509
PGC2_SCZ	SFX:OFFSIDES	carcinoid syndrome	0.256331	4.44618e-06	0.00362215	methyldopa:13;phenelzine:29;mexiletine:49;bupropion:54;tranexamic acid:80;ascorbic acid:105;pergolide:133;dextromethorphan:140;amoxapine:141;amiloride:149;doxepin:166;levodopa:167;brinzolamide:172;azathioprine:177;mianserin:187;sulpiride:189;ifosfamide:194;trihexyphenidyl:208;thiamine:216;cyproheptadine:247;cyclobenzaprine:257;ondansetron:373;pyrazinamide:415;atracurium besilate:428;aztreonam:432…	736
PGC2_SCZ	SFX:OFFSIDES	cartilage injury	0.441656	1.46959e-05	0.010262	celecoxib:14;rofecoxib:25;bupropion:54;bupivacaine:57;cortisone:142;doxycycline:147;exemestane:163;doxepin:166;midodrine:188;cyproheptadine:247;valdecoxib:248;cyclobenzaprine:257;pioglitazone:333;fludrocortisone:471;clomipramine:558;mefenamic acid:673;trazodone:692;imipramine:826;prazosin:1286	257
PGC2_SCZ	SFX:OFFSIDES	ichthyosis	0.477537	2.67499e-05	0.0163442	celecoxib:14;carbamazepine:39;mexiletine:49;bupropion:54;gefitinib:86;dextromethorphan:140;amoxapine:141;doxycycline:147;progesterone:210;terazosin:318;letrozole:342;chlorhexidine:438;tamoxifen:865;cisapride:979;pyridoxine:1033	342
PGC2_SCZ	SFX:OFFSIDES	bone disorder	0.161905	3.79751e-05	0.0192513	celecoxib:14;fenofibrate:24;phenelzine:29;oxymetazoline:35;carbamazepine:39;bupropion:54;bupivacaine:57;gabapentin:74;minocycline:78;sotalol:101;cefaclor:112;thalidomide:116;carbimazole:121;pentamidine:130;cefuroxime:131;lovastatin:139;cortisone:142;doxycycline:147;exemestane:163;doxepin:166;vancomycin:180;ticarcillin:183;midodrine:188;ifosfamide:194;thiamazole:204;progesterone:210;ampicillin:212…	663
PGC2_SCZ	SFX:OFFSIDES	modified radical mastectomy	0.471561	3.93848e-05	0.0192513	carbamazepine:39;bupropion:54;estradiol:102;lovastatin:139;exemestane:163;progesterone:210;fulvestrant:306;cimetidine:311;letrozole:342;raloxifene:343;pentoxifylline:417;ofloxacin:437;imipramine:826;tamoxifen:865;orlistat:1257	437
PGC2_SCZ	SFX:OFFSIDES	disease of liver	0.17425	5.20094e-05	0.0224752	enalapril:11;prednisolone:17;lansoprazole:18;sulindac:23;rofecoxib:25;carbamazepine:39;mexiletine:49;ambroxol:66;minocycline:78;tranexamic acid:80;gefitinib:86;amphotericin B:95;tiaprofenic acid:96;estradiol:102;ascorbic acid:105;cefaclor:112;pergolide:133;lovastatin:139;dextromethorphan:140;doxycycline:147;aminophylline:153;gabexate:156;exemestane:163;vancomycin:180;mianserin:187;midodrine:188;s…	799
PGC2_SCZ	SFX:OFFSIDES	periarthritis	0.303408	5.75888e-05	0.0224752	celecoxib:14;rofecoxib:25;carbamazepine:39;propranolol:56;bupivacaine:57;gabapentin:74;minocycline:78;estradiol:102;ascorbic acid:105;exemestane:163;topiramate:196;diflunisal:238;fulvestrant:306;cimetidine:311;nimesulide:341;oxaprozin:360;timolol:368;deferoxamine:369;ciprofloxacin:393;iodixanol:406;ofloxacin:437;felbinac:454;baclofen:460;norfloxacin:507;hydroxyzine:509;biperiden:510;methocarbamol…	510
PGC2_SCZ	SFX:OFFSIDES	Convulsions Grand Mal	0.194413	5.97745e-05	0.0224752	methyldopa:13;dicycloverine:28;oxymetazoline:35;carbamazepine:39;bupropion:54;propranolol:56;bupivacaine:57;gabapentin:74;minocycline:78;tranexamic acid:80;naltrexone:88;tiaprofenic acid:96;thalidomide:116;pentamidine:130;pergolide:133;cortisone:142;mebeverine:152;gabexate:156;orphenadrine:157;dexpanthenol:164;doxepin:166;levodopa:167;vancomycin:180;sulpiride:189;methylergometrine:191;ifosfamide:…	736
PGC2_SCZ	SFX:OFFSIDES	silent myocardial infarction	0.461154	7.57886e-05	0.026461	rofecoxib:25;dimenhydrinate:62;minocycline:78;cefaclor:112;nicotinic acid:241;naproxen:338;ciprofloxacin:393;pentoxifylline:417;salbutamol:443;rosiglitazone:451;domperidone:553;ranitidine:566;quinidine:619;buflomedil:625;ticlopidine:779	625
PGC2_SCZ	SFX:OFFSIDES	withdrawal syndrome	0.27231	0.000121812	0.0382665	phenelzine:29;gemfibrozil:48;bupropion:54;propranolol:56;cromoglicic acid:63;gabapentin:74;minocycline:78;carbimazole:121;cortisone:142;mebeverine:152;gabexate:156;doxepin:166;apomorphine:231;diflunisal:238;cyclobenzaprine:257;nalbuphine:264;ifenprodil:331;pindolol:349;propafenone:366;trimethobenzamide:386;diclofenac:469;nortriptyline:490;citalopram:498;melatonin:499;hydroxyzine:509;nefopam:513;t…	703
PGC2_SCZ	SFX:OFFSIDES	varicose vein	0.272029	0.000125259	0.0382665	methyldopa:13;rofecoxib:25;dicycloverine:28;gliquidone:34;gabapentin:74;estradiol:102;ascorbic acid:105;cefuroxime:131;orphenadrine:157;exemestane:163;levodopa:167;vancomycin:180;ampicillin:212;metronidazole:249;cyclobenzaprine:257;fulvestrant:306;cimetidine:311;etoposide:334;letrozole:342;raloxifene:343;pindolol:349;deferoxamine:369;ciprofloxacin:393;tobramycin:426;chlorhexidine:438;fludrocortis…	587
PGC2_SCZ	SFX:OFFSIDES	dermatitis seborrheic	0.277064	0.000165818	0.0476775	celecoxib:14;rofecoxib:25;carbamazepine:39;propranolol:56;gabapentin:74;minocycline:78;gefitinib:86;naltrexone:88;amphotericin B:95;thalidomide:116;carbimazole:121;pentamidine:130;exemestane:163;doxepin:166;levodopa:167;trihexyphenidyl:208;ampicillin:212;chlorpromazine:274;cimetidine:311;nimesulide:341;clemastine:355;deferoxamine:369;flunisolide:383;chlorhexidine:438;mercaptopurine:450;nortriptyl…	383
PGC2_SCZ	SFX:OFFSIDES	muscle injury	0.240423	0.000187272	0.0508546	fenofibrate:24;dicycloverine:28;bupivacaine:57;gabapentin:74;minocycline:78;estradiol:102;cefaclor:112;thalidomide:116;cefuroxime:131;lovastatin:139;doxycycline:147;orphenadrine:157;acebutolol:160;doxepin:166;levodopa:167;midodrine:188;progesterone:210;ampicillin:212;metronidazole:249;cyclobenzaprine:257;triamcinolone:294;diphenhydramine:308;cimetidine:311;naproxen:338;famotidine:363;propafenone:…	587
PGC2_SCZ	SFX:OFFSIDES	bone abscess	0.417957	0.000227773	0.0567977	celecoxib:14;bupropion:54;gabapentin:74;thalidomide:116;ampicillin:212;nicotinic acid:241;cyclobenzaprine:257;fulvestrant:306;letrozole:342;propafenone:366;chlorhexidine:438;nortriptyline:490;nefopam:513;paclitaxel:555;lisinopril:663;trazodone:692;prednisone:1235	692
PGC2_SCZ	SFX:OFFSIDES	laryngeal haemorrhage	-0.733129	0.000232397	0.0567977	flutamide:957;zuclopenthixol:1044;clindamycin:1091;clozapine:1215;fusidic acid:1251	956
PGC2_SCZ	SFX:OFFSIDES	wound infection pseudomonas	0.490347	0.000274309	0.0638487	rofecoxib:25;gemfibrozil:48;bupropion:54;gefitinib:86;naltrexone:88;orphenadrine:157;vancomycin:180;thiamazole:204;cyproheptadine:247;flavoxate:300;dapsone:554;quinidine:619;clindamycin:1091;cefadroxil:1236	300
PGC2_SCZ	SFX:OFFSIDES	medical device removal	0.355001	0.00029256	0.0650015	enalapril:11;bupropion:54;gabapentin:74;thalidomide:116;exemestane:163;doxepin:166;trimethoprim:229;diflunisal:238;valdecoxib:248;fulvestrant:306;letrozole:342;raloxifene:343;ciprofloxacin:393;metoclopramide:420;tobramycin:426;chlorhexidine:438;salbutamol:443;erythromycin:449;citalopram:498;dicloxacillin:562;ciclopirox:563;lisinopril:663;dexamethasone:767;etodolac:799;tamoxifen:865;nitrofurantoin…	563
PGC2_SCZ	SFX:OFFSIDES	abscess	0.187164	0.000318882	0.0655278	celecoxib:14;oxymetazoline:35;carbamazepine:39;propranolol:56;cromoglicic acid:63;gabapentin:74;minocycline:78;naltrexone:88;sotalol:101;thalidomide:116;cortisone:142;doxycycline:147;orphenadrine:157;exemestane:163;doxepin:166;vancomycin:180;ticarcillin:183;midodrine:188;topiramate:196;progesterone:210;ampicillin:212;metronidazole:249;cyclobenzaprine:257;ethambutol:260;nalbuphine:264;fulvestrant:…	631
PGC2_SCZ	SFX:OFFSIDES	adynamic ileus	0.157205	0.000321741	0.0655278	enalapril:11;methyldopa:13;celecoxib:14;lansoprazole:18;dicycloverine:28;gemfibrozil:48;mexiletine:49;dimenhydrinate:62;ambroxol:66;gabapentin:74;minocycline:78;tranexamic acid:80;amphotericin B:95;cefaclor:112;thalidomide:116;ketoprofen:135;cortisone:142;amiloride:149;gabexate:156;orphenadrine:157;dexpanthenol:164;doxepin:166;vancomycin:180;sulpiride:189;ifosfamide:194;trihexyphenidyl:208;cefmet…	714
PGC2_SCZ	SFX:OFFSIDES	malignant neoplasm progression	0.1797	0.000353439	0.0666115	celecoxib:14;loperamide:31;oxymetazoline:35;carbamazepine:39;mexiletine:49;bupivacaine:57;gabapentin:74;tranexamic acid:80;gefitinib:86;ascorbic acid:105;thalidomide:116;ketoprofen:135;amoxapine:141;amiloride:149;aminophylline:153;exemestane:163;vancomycin:180;ampicillin:212;cefmetazole:235;metronidazole:249;diprophylline:254;cyclobenzaprine:257;flavoxate:300;fulvestrant:306;diphenhydramine:308;c…	589
PGC2_SCZ	SFX:OFFSIDES	shock haemorrhagic	0.268543	0.000365957	0.0666115	prednisolone:17;lansoprazole:18;sulindac:23;mexiletine:49;propranolol:56;tranexamic acid:80;amphotericin B:95;dexpanthenol:164;vancomycin:180;midodrine:188;sulpiride:189;cefmetazole:235;ethambutol:260;chlorpromazine:274;loxapine:278;urapidil:297;pirenzepine:319;meropenem:399;dobutamine:403;tobramycin:426;piperacillin:464;tiapride:505;nefopam:513;cefotiam:532;nicardipine:537;tacrolimus:620;buflome…	745
PGC2_SCZ	SFX:OFFSIDES	reflux gastritis	0.363248	0.000367944	0.0666115	rofecoxib:25;dicycloverine:28;bupropion:54;gabapentin:74;levodopa:167;trimethoprim:229;metronidazole:249;nimesulide:341;letrozole:342;primidone:384;testosterone:427;metoprolol:442;salbutamol:443;rosiglitazone:451;nortriptyline:490;citalopram:498;dicloxacillin:562;pilocarpine:629;lisinopril:663;imatinib:965;nabumetone:1015;fluvoxamine:1240	663
PGC2_SCZ	SFX:OFFSIDES	radiation skin injury	0.392493	0.000404221	0.0705432	bupropion:54;ambroxol:66;minocycline:78;gefitinib:86;thalidomide:116;doxycycline:147;orphenadrine:157;doxepin:166;progesterone:210;trimethoprim:229;timolol:368;erythromycin:449;hydroxyzine:509;clotrimazole:583;methocarbamol:586;nystatin:596;tamoxifen:865;nizatidine:1137;hydrochlorothiazide:1216	596
PGC2_SCZ	SFX:OFFSIDES	Pleural Effusion	0.139709	0.000418525	0.0705432	methyldopa:13;celecoxib:14;prednisolone:17;lansoprazole:18;fenofibrate:24;rofecoxib:25;dicycloverine:28;loperamide:31;gliquidone:34;oxymetazoline:35;carbamazepine:39;fenspiride:44;mexiletine:49;dimenhydrinate:62;gabapentin:74;minocycline:78;gefitinib:86;amphotericin B:95;sotalol:101;ascorbic acid:105;carbimazole:121;captopril:124;cefuroxime:131;pergolide:133;dextromethorphan:140;amoxapine:141;cor…	663
PGC2_SCZ	SFX:OFFSIDES	ammonia increased	0.258877	0.000506346	0.0825007	carbamazepine:39;propranolol:56;dimenhydrinate:62;cefaclor:112;cefuroxime:131;doxepin:166;sulpiride:189;topiramate:196;trihexyphenidyl:208;neomycin:232;etidronic acid:244;fulvestrant:306;chlorzoxazone:307;bumetanide:316;dilazep:375;primidone:384;ciprofloxacin:393;dobutamine:403;iodixanol:406;tremorine:407;pentoxifylline:417;ethosuximide:439;metoprolol:442;salbutamol:443;erythromycin:449;metolazon…	701
PGC2_SCZ	SFX:OFFSIDES	Cough	0.136544	0.000530482	0.0836451	celecoxib:14;rofecoxib:25;dicycloverine:28;oxymetazoline:35;carbamazepine:39;gemfibrozil:48;bupropion:54;cromoglicic acid:63;ambroxol:66;gabapentin:74;minocycline:78;gefitinib:86;sotalol:101;estradiol:102;ascorbic acid:105;thalidomide:116;captopril:124;cefuroxime:131;pergolide:133;ketoprofen:135;dextromethorphan:140;cortisone:142;doxycycline:147;aminophylline:153;orphenadrine:157;acebutolol:160;e…	639
PGC2_SCZ	SFX:OFFSIDES	colon injury	0.613671	0.00059227	0.0851561	rofecoxib:25;lovastatin:139;trihexyphenidyl:208;letrozole:342;erythromycin:449;citalopram:498;biperiden:510	510
PGC2_SCZ	SFX:OFFSIDES	pelvic congestion	0.765337	0.00059233	0.0851561	celecoxib:14;estradiol:102;progesterone:210;valdecoxib:248;cimetidine:311	311
PGC2_SCZ	SFX:OFFSIDES	vulva cyst	0.765337	0.00059233	0.0851561	celecoxib:14;estradiol:102;progesterone:210;valdecoxib:248;cimetidine:311	311
PGC2_SCZ	SFX:OFFSIDES	no reaction on previous exposure to drug	0.759969	0.000696068	0.0964772	mexiletine:49;cefaclor:112;progesterone:210;diphenhydramine:308;terazosin:318	318
PGC2_SCZ	SFX:OFFSIDES	renal injury	0.325769	0.000710552	0.0964772	rofecoxib:25;carbamazepine:39;bupropion:54;lovastatin:139;acebutolol:160;thiamine:216;cefoxitin:243;valdecoxib:248;triamcinolone:294;chlorzoxazone:307;naproxen:338;oxaprozin:360;deferoxamine:369;tobramycin:426;rosiglitazone:451;chlorambucil:576;nafcillin:614;isradipine:639;biotin:647;gentamicin:677;gliclazide:682;digoxin:721;streptomycin:740;naloxone:955;galantamine:1093;flucloxacillin:1147	740
PGC2_SCZ	DrugClass:ATC_level_4	Imidazole and triazole derivatives	-0.725249	0.000279882	0.0145539	econazole:946;tiabendazole:951;sulconazole:966;isoconazole:993;sertaconazole:1116;ketoconazole:1265	945
PGC2_SCZ	DrugClass:ATC_level_4	Phenothiazines with piperazine structure	-0.678834	0.0013637	0.0354563	trifluoperazine:325;perphenazine:1148;fluphenazine:1270;thioproperazine:1297;prochlorperazine:1302	1147
RA	Targets:SEA_predicted	NLRP1_NALP1_HUMAN	-0.433139	4.50564e-07	0.00107054	buflomedil:67;spiperone:123;menadione:136;guaifenesin:398;cisapride:525;vanoxerine:657;zaprinast:734;bromperidol:905;phenacetin:953;prilocaine:1018;dilazep:1103;azaperone:1110;astemizole:1159;dyclonine:1176;tolmetin:1194;gefitinib:1221;propafenone:1232;naftopidil:1250;pentamidine:1253;urapidil:1259;trazodone:1260;methocarbamol:1261;benperidol:1295;practolol:1306	1102
RA	Targets:SEA_predicted	AOC3_AOC3_HUMAN	-0.279393	6.55436e-06	0.00778658	bambuterol:13;levopropoxyphene:116;clenbuterol:140;dobutamine:194;labetalol:198;phenylpropanolamine:204;selegiline:235;pheniramine:268;isoetarine:291;dimenhydrinate:310;isoxsuprine:367;fenoprofen:414;meclofenoxate:419;trimethobenzamide:433;(-)-atenolol:435;methoxamine:445;trimetazidine:577;naproxen:693;bufexamac:709;meptazinol:722;orphenadrine:737;dipivefrine:738;(+)-isoprenaline:800;lobeline:835…	834
RA	Targets:SEA_predicted	SGMR1_RAT	-0.195717	4.12611e-05	0.0326788	bupivacaine:42;rescinnamine:47;lidoflazine:62;buflomedil:67;tetracycline:68;aminoglutethimide:84;terguride:89;troglitazone:96;mestranol:98;haloperidol:108;levopropoxyphene:116;spiperone:123;pirenperone:151;dobutamine:194;labetalol:198;(+)-chelidonine:213;buspirone:239;galantamine:247;isoetarine:291;estradiol:299;lumicolchicine:315;nadolol:320;naloxone:359;isoxsuprine:367;piperine:410;rolipram:481…	703
RA	Targets:SEA_predicted	MGLL_MGLL_HUMAN	-0.591197	6.38235e-05	0.0379112	debrisoquine:74;alverine:915;crotamiton:925;sodium phenylbutyrate:997;phenelzine:1025;lidocaine:1097;felbinac:1108;fenbufen:1119;disulfiram:1230	914
RA	Targets:SEA_predicted	HSPB1_HSPB1_HUMAN	0.705935	9.02741e-05	0.0428983	scriptaid:27;imatinib:38;moracizine:119;iopromide:152;acetohexamide:171;procarbazine:993	171
SLE	Targets:DrugBank4.1Trans	SLC22A8_S22A8_HUMAN_Q8TCC7	-0.27332	0.000187861	0.00638728	zidovudine:44;quinidine:142;benzathine benzylpenicillin:163;ganciclovir:214;valproic acid:240;cefamandole:243;famotidine:356;cefotaxime:516;enalapril:550;piroxicam:621;baclofen:628;oxytetracycline:644;doxycycline:673;melatonin:690;estradiol:705;cefadroxil:723;mercaptopurine:738;ketoprofen:758;dinoprostone:766;liothyronine:768;novobiocin:801;aminohippuric acid:813;cefoperazone:820;furosemide:838;c…	620
SLE	Targets:DrugBank4.1Trans	SLCO1C1_SO1C1_HUMAN_Q9NYB5	-0.508853	0.00238137	0.0404834	levothyroxine sodium:662;estradiol:705;dinoprostone:766;liothyronine:768;diclofenac:866;probenecid:952;methotrexate:1234;digoxin:1245;meclofenamic acid:1306;ouabain:1307	661
SLE	Targets:DrugBank4.1Trans	SLC22A11_S22AB_HUMAN_Q9NSA0	-0.319751	0.00378258	0.0428692	zidovudine:44;benzathine benzylpenicillin:163;cefamandole:243;cefotaxime:516;piroxicam:621;oxytetracycline:644;doxycycline:673;estradiol:705;ketoprofen:758;dinoprostone:766;novobiocin:801;aminohippuric acid:813;cefoperazone:820;furosemide:838;cefalotin:865;diclofenac:866;tetracycline:924;probenecid:952;minocycline:1025;cefazolin:1044;indometacin:1175;cimetidine:1222;methotrexate:1234;bumetanide:1…	620
SLE	SFX:SIDER	diabetes	-0.252569	8.46263e-05	0.0951587	tomatidine:31;ornidazole:46;chlormezanone:50;Y-27632:75;berberine:159;tiratricol:164;sulfasalazine:167;nifedipine:264;alvespimycin:347;isoxsuprine:348;cortisone:395;monocrotaline:406;diazoxide:442;metrizamide:483;hemicholinium:664;procainamide:665;desipramine:667;debrisoquine:686;SR-95639A:700;oxymetazoline:721;diphenhydramine:735;thiamine:760;metanephrine:792;novobiocin:801;rofecoxib:829;midodri…	663
SLE	SFX:SIDER	peripheral coldness	0.448738	0.000160335	0.0951587	tomatidine:31;ornidazole:46;buflomedil:76;calcium pantothenate:86;sulfasalazine:167;syrosingopine:211;nilutamide:245;nifedipine:264;picotamide:291;primaquine:292;hydrastine hydrochloride:467;rofecoxib:829;sulfinpyrazone:1068;bisoprolol:1159;BW-B70C:1179	292
SLE	DrugClass:ATC_level_3	OTHER PLAIN VITAMIN PREPARATIONS	0.628422	0.00147069	0.0985365	calcium pantothenate:86;pyridoxine:91;biotin:216;riboflavin:237;dl-alpha tocopherol:272;dexpanthenol:964	272
SLE	DrugClass:ATC_level_4	Other plain vitamin preparations	0.628422	0.00147069	0.0642745	calcium pantothenate:86;pyridoxine:91;biotin:216;riboflavin:237;dl-alpha tocopherol:272;dexpanthenol:964	272
SLE	DrugClass:ATC_level_4	Phenothiazines with piperazine structure	-0.658742	0.0024721	0.0642745	trifluoperazine:860;thioproperazine:1095;fluphenazine:1165;prochlorperazine:1217;perphenazine:1292	859
SPINE_BMD	Targets:DrugBank4.1	DRD5_DRD5_HUMAN_P21918	0.464093	0.000975607	0.0685214	imipramine:3;apomorphine:54;loxapine:58;chlorpromazine:85;lisuride:91;mianserin:124;trimipramine:176;levodopa:241;pergolide:305;zuclopenthixol:334;levomepromazine:662;bromocriptine:969;dopamine:1234;cinnarizine:1238	334
SPINE_BMD	Targets:DrugBank4.1	HRH1_HRH1_HUMAN_P35367	0.232537	0.00202666	0.0685214	imipramine:3;cyproheptadine:25;brompheniramine:38;alimemazine:44;chlorprothixene:57;loxapine:58;terfenadine:61;carbinoxamine:75;desipramine:84;chlorpromazine:85;triprolidine:120;mianserin:124;mepyramine:142;trimipramine:176;amitriptyline:177;chloropyramine:196;nortriptyline:244;clemastine:271;ketotifen:277;chlorphenamine:295;amoxapine:308;hydroxyzine:315;zuclopenthixol:334;levocabastine:382;doxep…	334
SPINE_BMD	Targets:DrugBank4.1	HTR2C_5HT2C_HUMAN_P28335	0.309311	0.00207786	0.0685214	imipramine:3;cyproheptadine:25;apomorphine:54;chlorprothixene:57;loxapine:58;desipramine:84;chlorpromazine:85;lisuride:91;mianserin:124;trimipramine:176;amitriptyline:177;nortriptyline:244;pergolide:305;amoxapine:308;doxepin:421;corynanthine:534;risperidone:607;levomepromazine:662;clomipramine:674;trazodone:798;maprotiline:914;promazine:953;bromocriptine:969;co-dergocrine mesilate:970;clozapine:1…	308
SPINE_BMD	Targets:DrugBank4.1	CHRM3_ACM3_HUMAN_P20309	0.247095	0.00222834	0.0685214	imipramine:3;cyproheptadine:25;homatropine:29;brompheniramine:38;chlorprothixene:57;loxapine:58;terfenadine:61;atropine:68;desipramine:84;chlorpromazine:85;procyclidine:119;methacholine chloride:149;trimipramine:176;amitriptyline:177;metixene:202;nortriptyline:244;difenidol:273;amoxapine:308;trihexyphenidyl:353;disopyramide:379;diphemanil metilsulfate:392;mepenzolate bromide:413;doxepin:421;scopo…	421
SPINE_BMD	Targets:DrugBank4.1	DRD1_DRD1_HUMAN_P21728	0.283012	0.00452595	0.0895994	imipramine:3;perphenazine:32;apomorphine:54;chlorprothixene:57;loxapine:58;chlorpromazine:85;lisuride:91;thiethylperazine:93;mianserin:124;triflupromazine:154;trimipramine:176;flupentixol:185;haloperidol:205;levodopa:241;pergolide:305;amoxapine:308;zuclopenthixol:334;thioproperazine:551;risperidone:607;levomepromazine:662;acepromazine:703;fluphenazine:926;promazine:953;bromocriptine:969;co-dergoc…	334
SPINE_BMD	Targets:DrugBank4.1	CHRM4_ACM4_HUMAN_P08173	0.283958	0.0051194	0.0895994	imipramine:3;homatropine:29;brompheniramine:38;chlorprothixene:57;loxapine:58;terfenadine:61;atropine:68;desipramine:84;procyclidine:119;trimipramine:176;amitriptyline:177;metixene:202;nortriptyline:244;amoxapine:308;trihexyphenidyl:353;doxepin:421;scopolamine:455;levomepromazine:662;isopropamide iodide:759;hyoscyamine:762;promethazine:807;paroxetine:902;maprotiline:914;promazine:953;clozapine:10…	244
SPINE_BMD	Targets:DrugBank4.1	HTR6_5HT6R_HUMAN_P50406	0.482063	0.00617831	0.0895994	imipramine:3;loxapine:58;chlorpromazine:85;mianserin:124;amitriptyline:177;nortriptyline:244;amoxapine:308;doxepin:421;co-dergocrine mesilate:970;clozapine:1010	421
SPINE_BMD	Targets:DrugBank4.1	CHRM5_ACM5_HUMAN_P08912	0.325032	0.00619723	0.0895994	imipramine:3;homatropine:29;brompheniramine:38;chlorprothixene:57;loxapine:58;terfenadine:61;atropine:68;desipramine:84;trimipramine:176;amitriptyline:177;metixene:202;nortriptyline:244;amoxapine:308;trihexyphenidyl:353;doxepin:421;scopolamine:455;levomepromazine:662;promethazine:807;paroxetine:902;maprotiline:914;promazine:953;clozapine:1010;nicardipine:1084;cinnarizine:1238	455
SPINE_BMD	Targets:DrugBank4.1	HTR1A_5HT1A_HUMAN_P08908	0.270915	0.00706141	0.0895994	imipramine:3;penbutolol:34;apomorphine:54;loxapine:58;desipramine:84;chlorpromazine:85;lisuride:91;pindolol:118;mianserin:124;trimipramine:176;amitriptyline:177;ondansetron:234;nortriptyline:244;pergolide:305;amoxapine:308;doxepin:421;alverine:433;corynanthine:534;thioproperazine:551;risperidone:607;acepromazine:703;trazodone:798;dexpropranolol:891;alprenolol:954;bromocriptine:969;co-dergocrine m…	308
SPINE_BMD	Targets:DrugBank4.1	HRH4_HRH4_HUMAN_Q9H3N8	0.538402	0.0072845	0.0895994	loxapine:58;chlorpromazine:85;mianserin:124;amitriptyline:177;amoxapine:308;doxepin:421;clozapine:1010	421
SPINE_BMD	Targets:DrugBank4.1	HTR1B_5HT1B_HUMAN_P28222	0.368934	0.00880731	0.0984818	penbutolol:34;apomorphine:54;loxapine:58;lisuride:91;pindolol:118;amitriptyline:177;ondansetron:234;pergolide:305;amoxapine:308;corynanthine:534;dihydroergotamine:825;dexpropranolol:891;bromocriptine:969;co-dergocrine mesilate:970;clozapine:1010	308
SPINE_BMD	Targets:SEA_predicted	PTPN1_PTN1_HUMAN	0.414833	3.79463e-07	0.000901605	MG-132:27;betulin:35;noretynodrel:65;betulinic acid:99;carbenoxolone:107;benzbromarone:115;corticosterone:156;menadione:178;oxybenzone:204;DL-PPMP:208;probenecid:253;monobenzone:260;dicoumarol:264;cortisone:267;felbinac:324;pregnenolone:350;megestrol:360;testosterone:374;alprostadil:606;raloxifene:880;medrysone:991;gibberellic acid:1104;ursolic acid:1113;fenbufen:1185;prasterone:1272;amiodarone:1…	374
SPINE_BMD	Targets:SEA_predicted	SC6A4_RAT	0.199203	6.22799e-06	0.00739885	hexylcaine:19;brompheniramine:38;lysergol:46;apomorphine:54;melatonin:60;terfenadine:61;atropine:68;carbinoxamine:75;lycorine:78;lisuride:91;clidinium bromide:105;droperidol:109;emetine:110;pindolol:118;mianserin:124;hydroquinine:129;quinidine:153;aminoglutethimide:155;benperidol:157;lidoflazine:161;fluoxetine:162;isocorydine:167;fluspirilene:191;haloperidol:205;ketanserin:206;DL-PPMP:208;vanoxer…	526
SPINE_BMD	Targets:SEA_predicted	FABI_ECOLI	-0.782209	3.82122e-05	0.030264	chrysin:1021;apigenin:1154;luteolin:1167;vincamine:1218;acacetin:1308	1020
SPINE_BMD	Targets:SEA_predicted	DRD1_RAT	0.23078	7.1291e-05	0.0377849	imipramine:3;perphenazine:32;terfenadine:61;hexestrol:62;cinchonine:77;desipramine:84;droperidol:109;emetine:110;bergenin:145;spiperone:146;calycanthine:150;benperidol:157;lidoflazine:161;trimipramine:176;estradiol:182;flupentixol:185;fluspirilene:191;pirenperone:200;haloperidol:205;ketanserin:206;methyldopa:207;vanoxerine:228;levodopa:241;quinpirole:268;naloxone:269;clemastine:271;difenidol:273;…	511
SPINE_BMD	Targets:SEA_predicted	NEK1_NEK1_HUMAN	-0.699693	7.95137e-05	0.0377849	doxazosin:912;staurosporine:1003;triamterene:1012;trimethoprim:1108;dilazep:1126;vincamine:1218;terazosin:1236	911
SPINE_BMD	Targets:SEA_predicted	PLD1_PLD1_HUMAN	0.428019	0.00012161	0.0481577	droperidol:109;procainamide:131;spiperone:146;benperidol:157;thalidomide:179;fluspirilene:191;pirenperone:200;haloperidol:205;ketanserin:206;saquinavir:217;domperidone:300;piperacetazine:414;bromperidol:511;pimozide:1089;azaperone:1162;clemizole:1195;bezafibrate:1281	217
SPINE_BMD	Targets:SEA_predicted	CHRM1_ACM1_HUMAN	0.222847	0.000209682	0.071172	hexylcaine:19;MG-132:27;loxapine:58;terfenadine:61;atropine:68;cinchonine:77;butamben:82;clidinium bromide:105;droperidol:109;hydroquinine:129;prenylamine:136;aminoglutethimide:155;benperidol:157;amitriptyline:177;thalidomide:179;ketanserin:206;DL-PPMP:208;glibenclamide:233;carteolol:237;clemastine:271;difenidol:273;domperidone:300;clebopride:314;butyl hydroxybenzoate:321;tropine:322;levopropoxyp…	657
SPINE_BMD	Targets:SEA_predicted	HRH1_CAVPO	0.289228	0.000310766	0.0922974	cyproheptadine:25;brompheniramine:38;chlorprothixene:57;loxapine:58;carbinoxamine:75;mianserin:124;hydroquinine:129;quinidine:153;benperidol:157;amitriptyline:177;flupentixol:185;oxybenzone:204;ketanserin:206;nortriptyline:244;probenecid:253;cyclobenzaprine:276;indometacin:292;chlorphenamine:295;domperidone:300;clebopride:314;felbinac:324;rottlerin:325;zuclopenthixol:334;nefopam:381;flavoxate:431…	334
SPINE_BMD	SFX:SIDER	drooling	-0.904141	1.82767e-07	0.00014956	phentolamine:1180;1,4-chrysenequinone:1189;5114445:1210;4-hydroxyphenazone:1220;ornidazole:1223	1179
SPINE_BMD	SFX:SIDER	edema	0.156014	2.60374e-07	0.00014956	imipramine:3;anisomycin:11;ginkgolide A:18;perphenazine:32;dicycloverine:37;5182598:47;clenbuterol:50;naproxen:52;propafenone:53;apomorphine:54;adenosine phosphate:55;chlorprothixene:57;loxapine:58;terfenadine:61;noretynodrel:65;atropine:68;dirithromycin:72;dexamethasone:83;desipramine:84;chlorpromazine:85;physostigmine:89;chlortetracycline:90;clotrimazole:92;betulinic acid:99;primaquine:101;prac…	540
SPINE_BMD	SFX:SIDER	insomnia	0.167681	4.84701e-07	0.00014956	imipramine:3;colchicine:8;ginkgolide A:18;dicycloverine:37;brompheniramine:38;5182598:47;clenbuterol:50;naproxen:52;propafenone:53;adenosine phosphate:55;aciclovir:56;loxapine:58;noretynodrel:65;desipramine:84;chlorpromazine:85;betulinic acid:99;primaquine:101;practolol:104;emetine:110;TTNPB:111;benzbromarone:115;pindolol:118;mianserin:124;tolnaftate:127;hydroquinine:129;geldanamycin:130;procaina…	537
SPINE_BMD	SFX:SIDER	weakness	0.19145	5.59688e-07	0.00014956	colchicine:8;ginkgolide A:18;raubasine:24;perphenazine:32;dicycloverine:37;brompheniramine:38;5182598:47;naproxen:52;propafenone:53;apomorphine:54;adenosine phosphate:55;aciclovir:56;terfenadine:61;atropine:68;dexamethasone:83;desipramine:84;chlorpromazine:85;physostigmine:89;chlortetracycline:90;primaquine:101;practolol:104;emetine:110;mianserin:124;metronidazole:125;tolnaftate:127;naftidrofuryl…	540
SPINE_BMD	SFX:SIDER	confusion	0.171188	6.29989e-07	0.00014956	imipramine:3;colchicine:8;anisomycin:11;ginkgolide A:18;raubasine:24;cyproheptadine:25;dicycloverine:37;brompheniramine:38;5182598:47;clenbuterol:50;propafenone:53;apomorphine:54;adenosine phosphate:55;aciclovir:56;chlorprothixene:57;loxapine:58;noretynodrel:65;atropine:68;chlorpromazine:85;physostigmine:89;chlortetracycline:90;betulinic acid:99;primaquine:101;practolol:104;TTNPB:111;benzbromaron…	558
SPINE_BMD	SFX:SIDER	tinnitus	0.180733	5.87615e-06	0.0011625	colchicine:8;anisomycin:11;ginkgolide A:18;brompheniramine:38;propafenone:53;adenosine phosphate:55;loxapine:58;noretynodrel:65;desipramine:84;chlorpromazine:85;physostigmine:89;chlortetracycline:90;betulinic acid:99;primaquine:101;practolol:104;mianserin:124;procainamide:131;betazole:135;phenanthridinone:143;tioguanine:169;amitriptyline:177;Y-27632:183;rofecoxib:219;carcinine:220;nilutamide:223;…	558
SPINE_BMD	SFX:SIDER	cramps	0.171097	1.81185e-05	0.00307238	imipramine:3;colchicine:8;ginkgolide A:18;dicycloverine:37;brompheniramine:38;trimethobenzamide:45;lysergol:46;clenbuterol:50;naproxen:52;apomorphine:54;adenosine phosphate:55;aciclovir:56;loxapine:58;noretynodrel:65;desipramine:84;chlorpromazine:85;primaquine:101;emetine:110;TTNPB:111;pindolol:118;mianserin:124;tolnaftate:127;procainamide:131;sulfacetamide:137;vitexin:138;tetrahydroalstonine:148…	549
SPINE_BMD	SFX:SIDER	asthenia	0.165778	3.25321e-05	0.00482695	imipramine:3;ginkgolide A:18;clenbuterol:50;naproxen:52;propafenone:53;adenosine phosphate:55;loxapine:58;noretynodrel:65;atropine:68;desipramine:84;chlorpromazine:85;physostigmine:89;chlortetracycline:90;betulinic acid:99;primaquine:101;practolol:104;TTNPB:111;pindolol:118;mianserin:124;geldanamycin:130;procainamide:131;naftidrofuryl:134;betazole:135;vitexin:138;phenanthridinone:143;tetrahydroal…	525
SPINE_BMD	SFX:SIDER	flushing	0.177093	0.000209308	0.0276054	imipramine:3;colchicine:8;ginkgolide A:18;perphenazine:32;dicycloverine:37;clenbuterol:50;naproxen:52;apomorphine:54;adenosine phosphate:55;aciclovir:56;loxapine:58;noretynodrel:65;desipramine:84;chlortetracycline:90;betulinic acid:99;primaquine:101;TTNPB:111;pindolol:118;mianserin:124;procainamide:131;vitexin:138;phenanthridinone:143;tetrahydroalstonine:148;convolamine:166;amitriptyline:177;thal…	503
SPINE_BMD	SFX:SIDER	myalgia	0.153058	0.000296359	0.0339621	imipramine:3;colchicine:8;anisomycin:11;ginkgolide A:18;dicycloverine:37;clenbuterol:50;naproxen:52;propafenone:53;adenosine phosphate:55;aciclovir:56;noretynodrel:65;atropine:68;desipramine:84;chlorpromazine:85;physostigmine:89;chlortetracycline:90;betulinic acid:99;primaquine:101;emetine:110;pindolol:118;mianserin:124;procainamide:131;naftidrofuryl:134;betazole:135;sulfacetamide:137;vitexin:138…	558
SPINE_BMD	SFX:SIDER	headache	0.115093	0.000314729	0.0339621	imipramine:3;colchicine:8;anisomycin:11;ginkgolide A:18;raubasine:24;cyproheptadine:25;MG-132:27;perphenazine:32;dicycloverine:37;brompheniramine:38;trimethobenzamide:45;lysergol:46;5182598:47;clenbuterol:50;naproxen:52;propafenone:53;apomorphine:54;adenosine phosphate:55;aciclovir:56;loxapine:58;noretynodrel:65;atropine:68;dirithromycin:72;desipramine:84;physostigmine:89;chlortetracycline:90;clo…	503
SPINE_BMD	SFX:SIDER	agitation	0.185216	0.000574082	0.0502437	ginkgolide A:18;raubasine:24;cyproheptadine:25;perphenazine:32;dicycloverine:37;brompheniramine:38;5182598:47;apomorphine:54;adenosine phosphate:55;noretynodrel:65;dexamethasone:83;desipramine:84;chlorpromazine:85;chlortetracycline:90;tolnaftate:127;hydroquinine:129;betazole:135;convolamine:166;amitriptyline:177;Y-27632:183;5230742:198;chlorogenic acid:212;rofecoxib:219;carcinine:220;nilutamide:2…	525
SPINE_BMD	SFX:SIDER	respiratory failure	0.386373	0.000583526	0.0502437	anisomycin:11;physostigmine:89;mianserin:124;betazole:135;glibenclamide:233;neomycin:257;ciprofloxacin:323;colforsin:345;lobeline:377;sulfasalazine:405;tetraethylenepentamine:463;tetracycline:503;hycanthone:515;ketoconazole:520;tomatidine:535;iloprost:655;oleandomycin:681;carbarsone:828;oxymetazoline:1200	535
SPINE_BMD	SFX:SIDER	asphyxia	-0.703374	0.000631184	0.0502437	zimeldine:516;phentolamine:1180;1,4-chrysenequinone:1189;5114445:1210;4-hydroxyphenazone:1220	1179
SPINE_BMD	SFX:SIDER	epigastric discomfort	0.763037	0.000634924	0.0502437	aciclovir:56;5230742:198;alvespimycin:252;quinpirole:268;clebopride:314	314
SPINE_BMD	SFX:SIDER	corneal deposits	-0.683436	0.00118464	0.0878856	gliclazide:789;apigenin:1154;meclocycline:1191;5114445:1210;4-hydroxyphenazone:1220	1153
SPINE_BMD	SFX:OFFSIDES	infusion site erythema	-0.67	8.80536e-07	0.00430406	deferoxamine:872;tremorine:875;verteporfin:989;nicardipine:1084;pyridoxine:1102;ticarcillin:1106;fluvoxamine:1132;methylprednisolone:1141;ambroxol:1159	871
T2D	Targets:DrugBank4.1Enzyme	CYP1B1_CP1B1_HUMAN_Q16678	0.346542	0.00106318	0.0372113	ketoconazole:4;mitoxantrone:35;tamoxifen:62;daunorubicin:69;estrone:111;amodiaquine:194;flutamide:250;theophylline:263;paclitaxel:308;resveratrol:326;biotin:345;progesterone:357;propofol:380;clozapine:387;doxorubicin:487;omeprazole:532;procarbazine:648;melatonin:770;primaquine:854;estradiol:880;lansoprazole:887;dexamethasone:994	387
T2D	Targets:DrugBank4.1Enzyme	CYP1A1_CP1A1_HUMAN_P04798	0.214927	0.00407092	0.0712411	ketoconazole:4;nifedipine:57;tamoxifen:62;daunorubicin:69;albendazole:70;bezafibrate:72;troglitazone:76;clomifene:77;estrone:111;picrotoxinin:122;mebendazole:135;fluvoxamine:148;ouabain:154;flunarizine:173;pentamidine:184;amodiaquine:194;haloperidol:220;fluvastatin:235;flutamide:250;ticlopidine:252;pyridoxine:255;theophylline:263;paracetamol:286;diclofenac:293;riluzole:294;resveratrol:326;progest…	397
T2D	Targets:DrugBank4.1Trans	SLCO1B1_SO1B1_HUMAN_Q9Y6L6	0.385855	2.76589e-05	0.000940403	liothyronine:25;simvastatin:48;bezafibrate:72;troglitazone:76;estrone:111;methotrexate:139;irinotecan:147;ouabain:154;digoxin:221;fluvastatin:235;gemfibrozil:295;pioglitazone:296;rosiglitazone:301;repaglinide:313;dinoprostone:339;levothyroxine sodium:346;sirolimus:347;glycocholic acid:378;dexverapamil:752;ciclosporin:835;estradiol:880;saquinavir:997;lovastatin:1057;quinidine:1078;rifampicin:1090;…	378
T2D	Targets:DrugBank4.1Trans	SLCO4C1_SO4C1_HUMAN_Q6ZQN7	0.738497	0.00129772	0.0220612	liothyronine:25;methotrexate:139;ouabain:154;digoxin:221;levothyroxine sodium:346	346
T2D	Targets:DrugBank4.1Trans	SLCO1B3_SO1B3_HUMAN_Q9NPD5	0.533898	0.00197766	0.0224134	liothyronine:25;methotrexate:139;ouabain:154;digoxin:221;fluvastatin:235;pioglitazone:296;paclitaxel:308;levothyroxine sodium:346;glycocholic acid:378;estradiol:880;rifampicin:1090	378
T2D	Targets:SEA_predicted	MRGPRX1_MRGX1_HUMAN	0.735098	2.73153e-05	0.0649011	benperidol:31;staurosporine:42;clemizole:51;benfluorex:65;tropicamide:133;imatinib:1128	133
T2D	SFX:OFFSIDES	bicytopenia	0.484207	1.08758e-06	0.00531609	naftopidil:24;benfluorex:65;trichlormethiazide:81;nicotinic acid:113;methocarbamol:125;fluvoxamine:148;naftidrofuryl:152;ergocalciferol:162;ganciclovir:187;zidovudine:191;doxycycline:193;diclofenac:293;acemetacin:371;imipenem:393;risperidone:704;rilmenidine:983;rifampicin:1090;dapsone:1281	393
T2D	SFX:OFFSIDES	Vaginal prolapse	0.532432	2.68581e-05	0.0633046	ketoconazole:4;carisoprodol:21;cetirizine:29;tamoxifen:62;clotrimazole:74;nabumetone:80;benzonatate:90;promethazine:115;naftidrofuryl:152;diclofenac:293;rofecoxib:404;phenazopyridine:754;sotalol:1020;metolazone:1037	152
T2D	SFX:OFFSIDES	epidural abscess	-0.498842	3.88531e-05	0.0633046	bupivacaine:85;rofecoxib:404;gabapentin:834;thalidomide:859;bupropion:897;ramipril:926;tenoxicam:962;rilmenidine:983;ketoprofen:1004;vancomycin:1058;lisinopril:1118;iohexol:1142;metoclopramide:1183;leflunomide:1267	833
T2D	DrugClass:ATC_level_3	CHEMOTHERAPEUTICS FOR TOPICAL USE	-0.630568	0.00106161	0.0711278	sulfanilamide:822;podophyllotoxin:836;sulfamerazine:1018;mafenide:1106;idoxuridine:1114;sulfathiazole:1227;aciclovir:1242	821
T2D	DrugClass:ATC_level_4	Phenothiazines with piperazine structure	-0.706288	0.000574156	0.0298561	prochlorperazine:922;fluphenazine:952;trifluoperazine:982;thioproperazine:1033;perphenazine:1239	921
TAG_CPD	Targets:DrugBank4.1	ADRA2B_ADA2B_HUMAN_P18089	0.378806	3.17346e-06	0.000390336	desipramine:33;pergolide:36;loxapine:59;levomepromazine:99;clonidine:108;chlorpromazine:120;clozapine:210;corynanthine:226;guanabenz:278;apomorphine:283;co-dergocrine mesilate:285;xylometazoline:287;nortriptyline:295;prazosin:314;doxepin:323;mephentermine:346;trimipramine:351;phenoxybenzamine:360;risperidone:403;bromocriptine:537;lisuride:564;etomidate:644;amoxapine:654;mianserin:731;maprotiline:…	403
TAG_CPD	Targets:DrugBank4.1	HTR1A_5HT1A_HUMAN_P08908	0.326479	0.000142958	0.00879193	desipramine:33;pergolide:36;penbutolol:57;loxapine:59;imipramine:79;chlorpromazine:120;buspirone:135;clozapine:210;alprenolol:217;corynanthine:226;thioproperazine:229;trazodone:232;apomorphine:283;co-dergocrine mesilate:285;nortriptyline:295;doxepin:323;trimipramine:351;risperidone:403;alverine:433;pindolol:487;bromocriptine:537;lisuride:564;amitriptyline:586;amoxapine:654;molindone:685;mianserin…	586
TAG_CPD	Targets:DrugBank4.1	CACNA1C_CAC1C_HUMAN_Q13936	-0.526581	0.00113066	0.0347678	spironolactone:162;felodipine:831;nicardipine:921;cinnarizine:969;nifedipine:1070;nimodipine:1107;nitrendipine:1118;dexverapamil:1174;isradipine:1297	830
TAG_CPD	Targets:DrugBank4.1	CACNA1D_CAC1D_HUMAN_Q01668	-0.526581	0.00113066	0.0347678	spironolactone:162;felodipine:831;nicardipine:921;cinnarizine:969;nifedipine:1070;nimodipine:1107;nitrendipine:1118;dexverapamil:1174;isradipine:1297	830
TAG_CPD	Targets:DrugBank4.1	CHRM3_ACM3_HUMAN_P20309	0.249519	0.0018411	0.037677	brompheniramine:24;desipramine:33;loxapine:59;imipramine:79;levomepromazine:99;tridihexethyl:115;chlorpromazine:120;pancuronium bromide:140;diphemanil metilsulfate:157;clozapine:210;glycopyrronium bromide:215;disopyramide:256;tropicamide:276;nortriptyline:295;ipratropium bromide:304;terfenadine:309;doxepin:323;homatropine:329;trimipramine:351;isopropamide iodide:355;metixene:366;difenidol:386;mep…	386
TAG_CPD	Targets:DrugBank4.1	ADRA1A_ADA1A_HUMAN_P35348	0.278094	0.00208186	0.037677	desipramine:33;pergolide:36;loxapine:59;imipramine:79;naphazoline:93;levomepromazine:99;clonidine:108;chlorpromazine:120;corbadrine:161;isometheptene:167;citalopram:186;clozapine:210;thioproperazine:229;trazodone:232;nicergoline:238;co-dergocrine mesilate:285;xylometazoline:287;nortriptyline:295;prazosin:314;methoxamine:318;thioridazine:321;doxepin:323;mephentermine:346;trimipramine:351;phenoxybe…	540
TAG_CPD	Targets:DrugBank4.1	ADRA2A_ADA2A_HUMAN_P08913	0.340381	0.00219124	0.037677	desipramine:33;pergolide:36;loxapine:59;naphazoline:93;levomepromazine:99;clonidine:108;chlorpromazine:120;dihydroergotamine:134;clozapine:210;corynanthine:226;trazodone:232;guanabenz:278;apomorphine:283;co-dergocrine mesilate:285;xylometazoline:287;nortriptyline:295;prazosin:314;doxepin:323;mephentermine:346;trimipramine:351;phenoxybenzamine:360;phenylpropanolamine:377;risperidone:403;bromocript…	403
TAG_CPD	Targets:DrugBank4.1	HTR1D_5HT1D_HUMAN_P28221	0.55744	0.00245054	0.037677	pergolide:36;loxapine:59;dihydroergotamine:134;clozapine:210;corynanthine:226;apomorphine:283;co-dergocrine mesilate:285;trimipramine:351;risperidone:403;bromocriptine:537;lisuride:564;amitriptyline:586	586
TAG_CPD	Targets:DrugBank4.1	ADRA2C_ADA2C_HUMAN_P18825	0.394719	0.00326834	0.0446673	desipramine:33;pergolide:36;loxapine:59;levomepromazine:99;clonidine:108;chlorpromazine:120;clozapine:210;corynanthine:226;apomorphine:283;co-dergocrine mesilate:285;xylometazoline:287;nortriptyline:295;doxepin:323;mephentermine:346;phenoxybenzamine:360;risperidone:403;bromocriptine:537;lisuride:564;amoxapine:654;mianserin:731;maprotiline:825;oxymetazoline:1167;tolazoline:1170	403
TAG_CPD	Targets:DrugBank4.1	ADRA1B_ADA1B_HUMAN_P35368	0.318039	0.00383033	0.0471131	desipramine:33;pergolide:36;loxapine:59;imipramine:79;levomepromazine:99;clonidine:108;chlorpromazine:120;clozapine:210;thioproperazine:229;co-dergocrine mesilate:285;xylometazoline:287;nortriptyline:295;prazosin:314;methoxamine:318;thioridazine:321;doxepin:323;mephentermine:346;trimipramine:351;phenoxybenzamine:360;alfuzosin:389;risperidone:403;midodrine:513;terazosin:523;bromocriptine:537;amitr…	403
TAG_CPD	Targets:DrugBank4.1	folP_DHPS_ECOLI_P0AC13	0.542179	0.00426852	0.0477298	sulfanilamide:173;sulfamerazine:188;sulfafurazole:247;sulfadimidine:369;sulfacetamide:378;sulfaphenazole:380;sulfamethoxazole:440;sulfamethizole:649	440
TAG_CPD	Targets:DrugBank4.1	HTR2A_5HT2A_HUMAN_P28223	0.252463	0.00734975	0.0654077	mesoridazine:7;desipramine:33;pergolide:36;loxapine:59;imipramine:79;cyclobenzaprine:85;levomepromazine:99;chlorpromazine:120;clozapine:210;corynanthine:226;thioproperazine:229;trazodone:232;apomorphine:283;co-dergocrine mesilate:285;nortriptyline:295;thioridazine:321;doxepin:323;trimipramine:351;risperidone:403;haloperidol:473;bromocriptine:537;zuclopenthixol:540;lisuride:564;amitriptyline:586;f…	825
TAG_CPD	Targets:DrugBank4.1	CACNA1S_CAC1S_HUMAN_Q13698	-0.512202	0.00745284	0.0654077	spironolactone:162;felodipine:831;cinnarizine:969;nifedipine:1070;nimodipine:1107;nitrendipine:1118;dexverapamil:1174;isradipine:1297	830
TAG_CPD	Targets:DrugBank4.1	CACNB2_CACB2_HUMAN_Q08289	-0.512202	0.00745284	0.0654077	spironolactone:162;felodipine:831;nicardipine:921;nifedipine:1070;nimodipine:1107;nitrendipine:1118;dexverapamil:1174;isradipine:1297	830
TAG_CPD	Targets:DrugBank4.1	HTR1B_5HT1B_HUMAN_P28222	0.371303	0.00797655	0.0654077	pergolide:36;penbutolol:57;loxapine:59;dihydroergotamine:134;clozapine:210;corynanthine:226;apomorphine:283;co-dergocrine mesilate:285;pindolol:487;bromocriptine:537;lisuride:564;amitriptyline:586;amoxapine:654;ondansetron:812;dexpropranolol:994	654
TAG_CPD	Targets:DrugBank4.1	MAOA_AOFA_HUMAN_P21397	-0.424762	0.00957066	0.0732785	isocarboxazid:499;minaprine:661;nomifensine:695;selegiline:791;procaine:802;nialamide:817;clorgiline:853;tranylcypromine:943;pargyline:991;phenelzine:1063;zimeldine:1150;harmine:1202	660
TAG_CPD	Targets:DrugBank4.1	HTR6_5HT6R_HUMAN_P50406	0.456736	0.0101279	0.0732785	loxapine:59;imipramine:79;chlorpromazine:120;clozapine:210;co-dergocrine mesilate:285;nortriptyline:295;doxepin:323;amitriptyline:586;amoxapine:654;mianserin:731	323
TAG_CPD	Targets:DrugBank4.1	HTR2C_5HT2C_HUMAN_P28335	0.275796	0.0136911	0.0935557	desipramine:33;pergolide:36;loxapine:59;imipramine:79;levomepromazine:99;chlorpromazine:120;clozapine:210;corynanthine:226;trazodone:232;apomorphine:283;co-dergocrine mesilate:285;nortriptyline:295;doxepin:323;trimipramine:351;risperidone:403;bromocriptine:537;lisuride:564;amitriptyline:586;amoxapine:654;minaprine:661;mianserin:731;clomipramine:811;maprotiline:825;chlorprothixene:909;cyproheptadi…	351
TAG_CPD	Targets:SEA_predicted	CDK4_CDK4_HUMAN	-0.599231	4.28961e-05	0.0552712	enoxacin:780;gliquidone:868;piromidic acid:874;capsaicin:986;riboflavin:992;imatinib:1043;practolol:1044;metoprolol:1217;pipemidic acid:1269	779
TAG_CPD	Targets:SEA_predicted	AOFB_RAT	-0.394868	4.65246e-05	0.0552712	naphazoline:93;harmaline:208;esculetin:343;levobunolol:455;bufexamac:709;cromoglicic acid:750;nabumetone:768;monobenzone:773;selegiline:791;harmalol:794;clorgiline:853;antazoline:884;chlorphenesin:929;trioxysalen:948;pargyline:991;acenocoumarol:1021;hymecromone:1029;benfluorex:1034;practolol:1044;idazoxan:1083;triflusal:1093;(-)-atenolol:1164;tolazoline:1170;harmine:1202;flecainide:1244;pirlindol…	708
TAG_CPD	SFX:SIDER	dyspareunia	0.782642	2.35622e-07	0.000279684	hydrastine hydrochloride:4;oxaprozin:118;BW-B70C:127;alvespimycin:181;docosahexaenoic acid ethyl ester:183;albendazole:193;adenosine phosphate:290	290
TAG_CPD	SFX:SIDER	pms	0.696726	0.000129507	0.0768624	LY-294002:3;hydrastine hydrochloride:4;oxaprozin:118;rofecoxib:138;docosahexaenoic acid ethyl ester:183;ciclosporin:873	183
TAG_CPD	SFX:OFFSIDES	wound dehiscence	-0.255969	3.01254e-07	0.00147253	letrozole:40;quinidine:51;rofecoxib:138;miconazole:201;digoxin:206;trazodone:232;cefotaxime:235;ciprofloxacin:243;vancomycin:249;disopyramide:256;chlorhexidine:257;nortriptyline:295;simvastatin:336;fulvestrant:344;dapsone:362;isoniazid:372;tamoxifen:388;alfuzosin:389;lisinopril:418;sulfamethoxazole:440;trimethoprim:445;bacitracin:469;molsidomine:494;midodrine:513;terazosin:523;mycophenolic acid:5…	1006
TAG_CPD	SFX:OFFSIDES	Diabetic Nephropathy	0.257781	1.9773e-05	0.0419767	benzonatate:22;gemfibrozil:25;hydroxyzine:28;furosemide:60;triamterene:81;cyclobenzaprine:85;pioglitazone:100;oxaprozin:118;sotalol:119;chlorpromazine:120;rofecoxib:138;perphenazine:141;spironolactone:162;citalopram:186;digoxin:206;trazodone:232;glipizide:254;metoclopramide:273;nortriptyline:295;prazosin:314;thioridazine:321;timolol:326;simvastatin:336;metolazone:338;valproic acid:342;moxonidine:…	579
TAG_CPD	SFX:OFFSIDES	eosinophil percentage increased	-0.472803	2.57631e-05	0.0419767	pergolide:36;ambroxol:370;pindolol:487;dipyridamole:524;ifosfamide:623;nizatidine:975;memantine:1025;pyrazinamide:1035;imatinib:1043;pyridoxine:1081;tremorine:1085;betaxolol:1094;famotidine:1111;piroxicam:1171;piperacillin:1193;leflunomide:1198;primidone:1252;bupropion:1305	974
TAG_EVRSMK	Targets:DrugBank4.1	CHRM5_ACM5_HUMAN_P08912	0.401005	6.64682e-05	0.00817559	loxapine:27;scopolamine:39;homatropine:69;brompheniramine:102;terfenadine:135;atropine:140;promazine:168;nortriptyline:187;chlorprothixene:213;imipramine:370;amoxapine:381;amitriptyline:430;maprotiline:457;metixene:460;promethazine:463;trihexyphenidyl:472;levomepromazine:515;desipramine:519;paroxetine:521;cinnarizine:599;trimipramine:736;nicardipine:1006;clozapine:1184;doxepin:1226	521
TAG_EVRSMK	Targets:DrugBank4.1	CHRM4_ACM4_HUMAN_P08173	0.323185	0.000372144	0.0228868	loxapine:27;scopolamine:39;homatropine:69;brompheniramine:102;terfenadine:135;atropine:140;promazine:168;nortriptyline:187;chlorprothixene:213;hyoscyamine:249;imipramine:370;amoxapine:381;amitriptyline:430;maprotiline:457;metixene:460;promethazine:463;trihexyphenidyl:472;levomepromazine:515;desipramine:519;paroxetine:521;cinnarizine:599;trimipramine:736;tropicamide:917;procyclidine:927;isopropami…	521
TAG_EVRSMK	Targets:DrugBank4.1	pbpA_PBPA_STRR6_Q8DR59	0.553734	0.00312537	0.0736505	cefalotin:10;nafcillin:23;cefoxitin:24;dicloxacillin:86;ampicillin:181;ciclacillin:191;ceftazidime:197;cefadroxil:764;cefalexin:1185;cefotaxime:1287	197
TAG_EVRSMK	Targets:DrugBank4.1	HTR2C_5HT2C_HUMAN_P28335	0.301817	0.00327928	0.0736505	loxapine:27;mianserin:136;promazine:168;nortriptyline:187;lisuride:199;chlorprothixene:213;corynanthine:271;apomorphine:300;co-dergocrine mesilate:314;risperidone:338;imipramine:370;amoxapine:381;amitriptyline:430;maprotiline:457;trazodone:484;clomipramine:508;levomepromazine:515;desipramine:519;pergolide:623;bromocriptine:715;trimipramine:736;minaprine:949;chlorpromazine:952;clozapine:1184;doxep…	519
TAG_EVRSMK	Targets:DrugBank4.1	SLC6A4_SC6A4_HUMAN_P31645	0.32634	0.00341885	0.0736505	loxapine:27;protriptyline:62;fluvoxamine:127;mianserin:136;nortriptyline:187;chlorphenamine:189;dextromethorphan:254;citalopram:260;imipramine:370;amoxapine:381;amitriptyline:430;trazodone:484;clomipramine:508;desipramine:519;paroxetine:521;dexverapamil:557;zimeldine:603;dopamine:651;trimipramine:736;fluoxetine:942;minaprine:949;doxepin:1226	651
TAG_EVRSMK	Targets:DrugBank4.1	pbp3_Q75Y35_STREE_Q75Y35	0.469551	0.00424492	0.0736505	cefalotin:10;nafcillin:23;cefoxitin:24;dicloxacillin:86;loracarbef:117;ampicillin:181;ciclacillin:191;ceftazidime:197;cefaclor:371;piperacillin:541;cefadroxil:764;cefotetan:1109;cefalexin:1185	197
TAG_EVRSMK	Targets:DrugBank4.1	ADRA2A_ADA2A_HUMAN_P08913	0.272323	0.00469813	0.0736505	loxapine:27;tolazoline:30;guanabenz:105;mianserin:136;clonidine:160;nortriptyline:187;phentolamine:196;lisuride:199;corynanthine:271;apomorphine:300;co-dergocrine mesilate:314;phenoxybenzamine:326;risperidone:338;mephentermine:350;guanfacine:376;amoxapine:381;amitriptyline:430;maprotiline:457;phenylpropanolamine:458;trazodone:484;dihydroergotamine:513;levomepromazine:515;desipramine:519;dipivefri…	526
TAG_EVRSMK	Targets:DrugBank4.1	SLC6A2_SC6A2_HUMAN_P23975	0.347218	0.00479028	0.0736505	nomifensine:5;loxapine:27;protriptyline:62;bupropion:95;mianserin:136;nortriptyline:187;chlorphenamine:189;guanethidine:253;dextromethorphan:254;imipramine:370;amoxapine:381;corbadrine:389;amitriptyline:430;maprotiline:457;clomipramine:508;desipramine:519;paroxetine:521;dopamine:651;debrisoquine:691;trimipramine:736;guanadrel:1050;orphenadrine:1082;doxepin:1226	521
TAG_EVRSMK	Targets:DrugBank4.1Enzyme	UGT2B7_UD2B7_HUMAN_P16662	0.386759	0.00405873	0.08759	suprofen:44;diclofenac:103;mycophenolic acid:116;indometacin:193;etodolac:242;troglitazone:304;lovastatin:415;naproxen:427;fluvastatin:477;chenodeoxycholic acid:510;valproic acid:522;simvastatin:581;flurbiprofen:634;carbamazepine:807;zidovudine:970	634
TAG_EVRSMK	Targets:DrugBank4.1Enzyme	CYP2B6_CP2B6_HUMAN_P20813	0.207821	0.00500514	0.08759	mephenytoin:56;bupropion:95;quinidine:98;brompheniramine:102;diclofenac:103;colchicine:106;colecalciferol:111;fluvoxamine:127;mianserin:136;rifampicin:157;thiamazole:169;diphenhydramine:184;perhexiline:186;raloxifene:190;dextromethorphan:254;citalopram:260;doxorubicin:277;metamizole sodium:287;sulfinpyrazone:289;roxithromycin:291;troglitazone:304;loperamide:321;domperidone:333;selegiline:351;imip…	599
TAG_EVRSMK	Targets:DrugBank4.1Trans	SLC22A11_S22AB_HUMAN_Q9NSA0	-0.353396	0.00212854	0.0639319	cefalotin:10;furosemide:80;diclofenac:103;indometacin:193;aminohippuric acid:309;piroxicam:310;cefamandole:671;doxycycline:799;tetracycline:856;oxytetracycline:926;minocycline:969;zidovudine:970;cimetidine:1019;cefazolin:1021;bumetanide:1029;cefoperazone:1034;ketoprofen:1054;methotrexate:1089;probenecid:1101;dinoprost:1133;benzathine benzylpenicillin:1159;novobiocin:1209;dinoprostone:1254;cefotax…	925
TAG_EVRSMK	Targets:DrugBank4.1Trans	SLC22A8_S22A8_HUMAN_Q8TCC7	-0.237793	0.0037607	0.0639319	cefalotin:10;sulfaguanidine:79;furosemide:80;quinidine:98;diclofenac:103;indometacin:193;liothyronine:282;aminohippuric acid:309;piroxicam:310;digoxin:378;cyclic adenosine monophosphate:407;valproic acid:522;melatonin:523;ranitidine:556;aciclovir:602;cefamandole:671;cefadroxil:764;doxycycline:799;baclofen:850;tetracycline:856;famotidine:884;ganciclovir:915;oxytetracycline:926;mercaptopurine:954;m…	849
TAG_EVRSMK	Targets:SEA_predicted	CTRB_BOVIN	-0.64556	7.364e-10	1.74969e-06	glycopyrronium bromide:837;proglumide:849;procarbazine:862;DL-PPMP:895;saquinavir:901;fenspiride:945;lisinopril:965;MG-132:977;anisomycin:1052;benfluorex:1096;ramipril:1121;proadifen:1201;enalapril:1230;lorglumide:1297	836
TAG_EVRSMK	Targets:SEA_predicted	BIRC3_BIRC3_HUMAN	-0.516254	2.82884e-06	0.00336066	mephenytoin:56;thalidomide:745;emetine:797;pheneticillin:811;proglumide:849;praziquantel:886;bupivacaine:889;DL-PPMP:895;saquinavir:901;lisinopril:965;MG-132:977;benfluorex:1096;ramipril:1121;cephaeline:1163;enalapril:1230;ethotoin:1249;lorglumide:1297	744
TAG_EVRSMK	Targets:SEA_predicted	PEPA_PIG	-0.386264	8.82928e-05	0.0604328	captopril:392;trihexyphenidyl:472;dihydroergotamine:513;DL-thiorphan:536;bacampicillin:577;oxetacaine:596;cicloheximide:795;proglumide:849;praziquantel:886;DL-PPMP:895;saquinavir:901;lisinopril:965;MG-132:977;glycocholic acid:994;N-acetyl-L-leucine:1035;dihydroergocristine:1099;ramipril:1121;piracetam:1124;buspirone:1129;alpha-ergocryptine:1135;racecadotril:1171;orlistat:1228;spaglumic acid:1229;…	848
TAG_EVRSMK	Targets:SEA_predicted	CTSE_CATE_HUMAN	-0.446037	0.000143858	0.0604328	captopril:392;dihydroergotamine:513;repaglinide:555;cicloheximide:795;proglumide:849;rolipram:881;DL-PPMP:895;saquinavir:901;lisinopril:965;MG-132:977;(+)-chelidonine:993;glycocholic acid:994;N-acetyl-L-leucine:1035;dihydroergocristine:1099;ramipril:1121;alpha-ergocryptine:1135;spaglumic acid:1229;cinchocaine:1290	794
TAG_EVRSMK	Targets:SEA_predicted	ME1_MAOX_HUMAN	-0.476062	0.000143917	0.0604328	trazodone:484;lidoflazine:711;thalidomide:745;remoxipride:769;oxyphenbutazone:790;bepridil:841;proglumide:849;bupivacaine:889;trifluoperazine:1070;nilutamide:1094;dropropizine:1223;phensuximide:1264;prilocaine:1267;lorglumide:1297	710
TAG_EVRSMK	Targets:SEA_predicted	DEF_ECOLI	-0.45356	0.000178043	0.0604328	aminoglutethimide:219;serotonin:365;melatonin:523;vorinostat:680;DL-PPMP:895;saquinavir:901;mebeverine:946;lisinopril:965;bufexamac:968;MG-132:977;probenecid:1101;ramipril:1121;piracetam:1124;tolbutamide:1128;spiperone:1152;racecadotril:1171;spaglumic acid:1229	894
TAG_EVRSMK	Targets:SEA_predicted	MYLK_CHICK	-0.45356	0.000178043	0.0604328	Y-27632:264;procainamide:532;phenanthridinone:635;puromycin:648;DL-PPMP:895;saquinavir:901;norfloxacin:947;lisinopril:965;MG-132:977;metoclopramide:1062;ramipril:1121;wortmannin:1141;racecadotril:1171;enalapril:1230;lomefloxacin:1263;cinchocaine:1290;talampicillin:1299	894
TAG_EVRSMK	Targets:SEA_predicted	STAT1_STAT1_HUMAN	0.400082	0.000252857	0.0750986	SC-560:46;indometacin:193;palmatine:231;pyrvinium:368;niridazole:393;irinotecan:433;camptothecin:436;acemetacin:481;alsterpaullone:514;melatonin:523;butyl hydroxybenzoate:529;benzocaine:545;oxybenzone:548;phthalylsulfathiazole:561;harmaline:617;phenacetin:636;vorinostat:680;butacaine:724;butamben:1040	724
TAG_EVRSMK	SFX:SIDER	nephrosis	-0.585043	8.60098e-05	0.09914	primaquine:243;benzbromarone:907;betamethasone:944;cyanocobalamin:964;monocrotaline:979;miconazole:1042;tioguanine:1072;thiamine:1078;nilutamide:1094	906
TAG_EVRSMK	SFX:SIDER	ventricular extrasystoles	-0.289478	0.000233802	0.09914	tetraethylenepentamine:43;ornidazole:294;tubocurarine chloride:357;hydroquinine:403;maprotiline:457;butein:465;ursodeoxycholic acid:485;hesperidin:546;piperlongumine:569;clebopride:640;oleandomycin:723;apigenin:731;hycanthone:742;BW-B70C:763;splitomicin:778;oxymetazoline:788;isoxsuprine:789;spironolactone:817;antazoline:818;cyclizine:823;betulinic acid:832;dipyridamole:838;carbarsone:854;tetracyc…	722
TAG_EVRSMK	SFX:SIDER	depressed mood	0.674597	0.000298391	0.09914	docosahexaenoic acid ethyl ester:67;vitexin:68;betazole:174;etodolac:242;guanethidine:253;amitriptyline:430	430
TAG_EVRSMK	SFX:SIDER	blindness	-0.285335	0.000334086	0.09914	chlormezanone:65;mecamylamine:84;folic acid:228;Y-27632:264;amantadine:298;phenindione:438;aconitine:451;4,5-dianilinophthalimide:507;cinchonidine:543;hesperidin:546;debrisoquine:691;oleandomycin:723;apigenin:731;oxymetazoline:788;doxycycline:799;carbarsone:854;phenazone:930;perphenazine:931;rottlerin:939;betamethasone:944;MG-132:977;monocrotaline:979;gliclazide:983;Chicago Sky Blue 6B:992;anisom…	929
TAG_EVRSMK	SFX:OFFSIDES	protein total abnormal	-0.627692	9.77166e-06	0.0477639	spironolactone:817;procarbazine:862;gentamicin:867;exemestane:869;bezafibrate:918;paclitaxel:975;clozapine:1184;nizatidine:1213;leflunomide:1260	816
TAG_EVRSMK	SFX:OFFSIDES	abdominal symptom	-0.498842	3.88531e-05	0.0949569	etoposide:14;ofloxacin:459;rofecoxib:834;dipyridamole:838;procarbazine:862;famotidine:884;sulpiride:958;hydroxyzine:988;cimetidine:1019;tioguanine:1072;ramipril:1121;clozapine:1184;cortisone:1192;estradiol:1288	833
TAG_FORMER	Targets:DrugBank4.1	PPARG_PPARG_HUMAN_P37231	-0.579316	0.000113003	0.0138993	troglitazone:694;bezafibrate:765;repaglinide:1045;sulfasalazine:1127;rosiglitazone:1152;mesalazine:1172;indometacin:1189;pioglitazone:1205;glipizide:1294	1044
TAG_FORMER	Targets:DrugBank4.1	ATP1A1_AT1A1_HUMAN_P05023	0.586239	0.000521162	0.0320515	etacrynic acid:24;bepridil:31;ouabain:44;digoxin:52;bretylium tosilate:67;hydroflumethiazide:183;ciclopirox:256;diazoxide:516;trichlormethiazide:635	256
TAG_FORMER	Targets:DrugBank4.1	AR_ANDR_HUMAN_P10275	-0.538183	0.00160031	0.0656126	cyproterone:439;levonorgestrel:831;nilutamide:832;ketoconazole:884;testosterone:973;flutamide:1028;flufenamic acid:1029;danazol:1114;spironolactone:1265;fludrocortisone:1279	830
TAG_FORMER	Targets:SEA_predicted	EBP_EBP_HUMAN	0.2179	3.12052e-06	0.00741435	methyldopa:7;prochlorperazine:15;papaverine:41;trifluoperazine:54;delsoline:70;bephenium hydroxynaphthoate:88;sitosterol:100;spiperone:102;haloperidol:107;orciprenaline:112;corbadrine:113;rolipram:147;quinisocaine:154;procaine:158;perhexiline:163;mebeverine:166;promazine:169;fendiline:171;raloxifene:177;cinchocaine:197;perphenazine:207;amiodarone:211;oxolamine:217;naftifine:218;fenspiride:227;lev…	432
TAG_FORMER	Targets:SEA_predicted	CYAA_BACAN	-0.399741	9.24206e-06	0.0109796	trifluridine:206;niflumic acid:255;N-phenylanthranilic acid:379;phthalylsulfathiazole:415;idoxuridine:443;staurosporine:666;meclofenamic acid:692;zalcitabine:770;Prestwick-983:951;puromycin:992;zidovudine:999;azacitidine:1022;tolfenamic acid:1026;flufenamic acid:1029;oxybenzone:1034;repaglinide:1045;mefenamic acid:1058;adenosine phosphate:1079;N6-methyladenosine:1082;bucladesine:1123;sulfasalazin…	950
TAG_FORMER	Targets:SEA_predicted	METK2_RAT	-0.729647	2.20199e-05	0.0174398	Prestwick-983:951;puromycin:992;azacitidine:1022;adenosine phosphate:1079;N6-methyladenosine:1082;bucladesine:1123;cyclic adenosine monophosphate:1283	950
TAG_FORMER	Targets:SEA_predicted	AOC3_AOC3_HUMAN	0.230114	0.000132071	0.0685313	levomepromazine:59;orphenadrine:92;sotalol:108;orciprenaline:112;corbadrine:113;meptazinol:115;dimenhydrinate:117;dipivefrine:119;mebeverine:166;fendiline:171;nabumetone:180;clenbuterol:201;oxolamine:217;ritodrine:247;fenoterol:250;mephentermine:263;pheniramine:290;astemizole:301;alverine:311;trimethobenzamide:317;suloctidil:321;selegiline:325;phenylpropanolamine:332;nisoxetine:337;metanephrine:3…	452
TAG_FORMER	Targets:SEA_predicted	S1PR2_S1PR2_HUMAN	0.408854	0.000144216	0.0685313	proglumide:58;capsaicin:66;fipexide:162;arachidonic acid:167;fendiline:171;pentamidine:288;trimethobenzamide:317;suloctidil:321;pirlindole:322;arachidonyltrifluoromethane:433;bufexamac:447;piribedil:462;lorglumide:464;dinoprost:469;chlorambucil:506;fusaric acid:855;sodium phenylbutyrate:960;dyclonine:1099;butacaine:1129	506
TAG_FORMER	SFX:OFFSIDES	priapism	-0.515044	2.81352e-05	0.0717584	milrinone:578;miconazole:677;pentoxifylline:842;ciprofloxacin:843;dorzolamide:900;norfloxacin:968;ethosuximide:969;mefloquine:1004;loxapine:1060;atropine:1065;atracurium besilate:1092;terbutaline:1098;terazosin:1108;biperiden:1133;risperidone:1221	841
TAG_FORMER	SFX:OFFSIDES	sensation of heaviness	0.310303	2.9361e-05	0.0717584	nortriptyline:61;chlorhexidine:64;lisinopril:72;dihydroergotamine:93;fluoxetine:118;citalopram:149;raloxifene:177;carbamazepine:196;amitriptyline:222;clindamycin:223;levodopa:228;cyclizine:230;clonidine:243;isradipine:244;pergolide:246;methylprednisolone:259;gabapentin:287;levocabastine:293;chlorpropamide:303;imipramine:327;orlistat:329;progesterone:368;fluocinonide:641;budesonide:667;buspirone:6…	329
TAG_FORMER	DrugClass:ATC_level_3	X-RAY CONTRAST MEDIA, IODINATED	-0.719861	0.00053453	0.0358135	metrizamide:644;ioversol:1067;iopromide:1068;iopamidol:1106;iodixanol:1155;iopanoic acid:1210;iocetamic acid:1225;adipiodone:1232;iohexol:1239;ioxaglic acid:1298	1066
TAG_FORMER	DrugClass:ATC_level_3	OTHER BETA-LACTAM ANTIBACTERIALS	-0.331371	0.00291857	0.0977723	cefoperazone:202;cefaclor:214;latamoxef:236;imipenem:328;cefsulodin:430;cefadroxil:463;cefalotin:523;cefuroxime:793;cefalexin:808;cefazolin:866;cefmetazole:868;loracarbef:873;cefotaxime:874;ceftazidime:990;meropenem:994;cefixime:1008;aztreonam:1053;cefalonium:1115;cefotiam:1117;cefamandole:1166;cefotetan:1179;cefoxitin:1191;ceforanide:1198;cefepime:1203;cefapirin:1304	792
TAG_FORMER	DrugClass:ATC_level_3	OTHER DERMATOLOGICAL PREPARATIONS	-0.638037	0.00441297	0.0985563	tiratricol:833;diclofenac:926;monobenzone:1170;tacrolimus:1171;finasteride:1292	832
TAG_FORMER	DrugClass:ATC_level_4	Watersoluble, nephrotropic, low osmolar X-ray contrast media	-0.675115	0.000211974	0.0110227	metrizamide:644;ioversol:1067;iopromide:1068;iopamidol:1106;iodixanol:1155;iohexol:1239;ioxaglic acid:1298	1066
TAG_FORMER	DrugClass:ATC_level_4	Second-generation cephalosporins	-0.49735	0.00344703	0.0896227	cefaclor:214;cefuroxime:793;cefmetazole:868;loracarbef:873;cefotiam:1117;cefamandole:1166;cefotetan:1179;cefoxitin:1191;ceforanide:1198	792
TAG_ONSET	Targets:DrugBank4.1Enzyme	CYP4A11_CP4AB_HUMAN_Q02928	-0.780338	2.00307e-06	7.01073e-05	pentamidine:1017;rifampicin:1072;dexamethasone:1147;lansoprazole:1232;estrone:1239;tretinoin:1252;clofibrate:1266	1016
TAG_ONSET	SFX:SIDER	anaphylactoid reactions	0.256495	2.24971e-06	0.0026704	pyridoxine:2;anisomycin:7;lidocaine:31;fendiline:67;oxymetazoline:71;naphazoline:97;zimeldine:103;clebopride:104;pentoxifylline:117;mebeverine:177;atropine:178;4-hydroxyphenazone:180;domperidone:188;diazoxide:193;cefotaxime:194;gliclazide:200;dicycloverine:225;ampyrone:233;phentolamine:235;procainamide:237;perphenazine:245;amprolium:275;pyrantel:284;tiratricol:297;folic acid:317;cinchocaine:352;c…	723
TAG_ONSET	SFX:SIDER	jaundice	0.163214	5.26744e-05	0.0312623	pyridoxine:2;4,5-dianilinophthalimide:9;mefloquine:10;3-aminobenzamide:13;tomatidine:19;neomycin:22;rofecoxib:23;tetracycline:26;isoconazole:30;lidocaine:31;clomifene:33;harmaline:41;artemisinin:63;oxymetazoline:71;bisoprolol:74;acenocoumarol:89;W-13:99;clofazimine:100;zimeldine:103;clebopride:104;piperlongumine:110;isoxsuprine:113;pentoxifylline:117;etofylline:118;dopamine:120;zoxazolamine:155;c…	899
[truncated: 86 more rows]

## Sheet: eQTL enriched genetic targets 
eQTL_Trait	Genetics_Trait	Genetics_Trait_Source	Universe.Size	Gene.Set.Size	Total.Hits	Expected.Hits	Observed.Hits	Pvalue_twosided	Adjusted_Pvalue_twosided	enrichment_overlap	foldchange
[truncated: 890 more rows]

## Sheet: EpiXcan indication enrichments
Trait	featureType	feature	score	pvalue	adjPvalue	hitPositions	peakPosition
[truncated: 107 more rows]
