# Supplementary material for: Integrative transcriptome imputation reveals tissue-specific and shared biological mechanisms mediating susceptibility to complex traits
Source: Nat Commun. 2019 Aug 23;10:3834. doi: 10.1038/s41467-019-11874-7 (PMC6707297; doi:10.1038/s41467-019-11874-7)
Supplement: Supplementary file 12 — Supplementary Data 10 [file 41467_2019_11874_MOESM12_ESM.xlsx]

## Sheet: Trait Conversions
Trait Category	Trait name	clinVar	OMIM	Softpanel			MGD	Pharmacotherapy 1.0 Indications		FDA indications
				Query type	Query value	Notes
						(if needed)		Querry value	Trait relationship	Querry value	Trait relationship	Permalink
Neuropsychiatric	Schizophrenia	Schizophrenia		ICD10 index	F20, schizophrenia		Phenotypes_Behavior	schizophrenia	direct	Schizophrenia	direct	https://nctr-crs.fda.gov/fdalabel/ui/search/spl-summaries/criteria/16349
	Alzheimer's disease	Alzheimer			G30 Alzheimer’s Disease		Phenotypes_Nervous	Alzheimer's disease	direct	Alzheimer	direct	https://nctr-crs.fda.gov/fdalabel/ui/#/search/spl-summaries/criteria/2500
	Autism spectrum disorder	Autism			F84 Pervasive developmental disorders		Phenotypes_Behavior	autistic disorder	direct	autisitc	direct	https://nctr-crs.fda.gov/fdalabel/ui/search/spl-summaries/criteria/16351
	Attention Deficit Hyperactivity disorder	Attention Deficit Hyperactivity disorder	Attention Deficit Hyperactivity disorder; ADHD		F90.9 ADHD			Attention Deficit Hyperactivity disorder	direct	attention and deficit and hyperactivity and disorder	direct	https://nctr-crs.fda.gov/fdalabel/ui/#/search/spl-summaries/criteria/16352
	Anxiety, case/control	Anxiety		keyword	anxiety			Anxiety, case/control	direct
	Anxiety, factor scores							Anxiety, factor scores	direct
	Smoking, cigarettes/day	Smoking			“smoking habit”			Smoking, cigarettes/day	direct
	Smoking, age of onset							Smoking, age of onset	direct
	Smoking, ever vs. never							Smoking, ever vs. never	direct
	Smoking, current vs. former							Smoking, current vs. former	direct
	Extraversion	Extraversion			extroverted			Extraversion	direct
	Neuroticism	Neuroticism	HP:0000716		neuroticism			Neuroticism	direct
	Depressive symptoms	Depressive symptoms	HP:0000716		depression			endogenous depression	direct	major depressive disorder	direct	https://nctr-crs.fda.gov/fdalabel/ui/#/search/spl-summaries/criteria/1575
	Subjective well being	Subjective well being			"subjective well being"			Subjective well being	direct
	Years of education	Years of education			education			Years of education	direct
Autoimmune	Crohn's disease	Crohn		ICD10 index	K50 Crohn’s disease		Phenotypes_Immune	Crohn's disease	direct	Crohn's disease	direct	https://nctr-crs.fda.gov/fdalabel/ui/#/search/spl-summaries/criteria/16368
	Ulcerative colitis	Ulcerative colitis			K51 ulcerative colitis			Ulcerative colitis	direct	Ulcerative colitis	direct	https://nctr-crs.fda.gov/fdalabel/ui/#/search/spl-summaries/criteria/16363
	Inflammatory bowel disease	Inflammatory bowel disease			K50-52 Noninfective enteritis and colitis			Inflammatory bowel disease	direct	Inflammatory bowel disease	direct	https://nctr-crs.fda.gov/fdalabel/ui/#/search/spl-summaries/criteria/16367
	Atopic dermatitis	Atopic dermatitis			L20 Atopic Dermatitis			Atopic dermatitis	direct	Atopic dermatitis	direct	https://nctr-crs.fda.gov/fdalabel/ui/#/search/spl-summaries/criteria/16369
	Rheumatoid arthritis	Rheumatoid arthritis			M05: Rheumatoid Arthritis yielded no results			Rheumatoid arthritis	direct	Rheumatoid arthritis	direct	https://nctr-crs.fda.gov/fdalabel/ui/#/search/spl-summaries/criteria/16366
	Systemic lupus erythematosus	Systemic lupus erythematosus			M32 Systemic lupus erythromatosus			Systemic lupus erythematosus	direct	Systemic lupus erythematosus	direct	https://nctr-crs.fda.gov/fdalabel/ui/#/search/spl-summaries/criteria/16364
CAD	Coronary artery disease	Coronary artery disease; coronary heart disease	Coronary artery disease	keyword	“Coronary artery disease”	I25 Chronic ischemic heart disease did not yield any results	Phenotypes_Cardiovascular	Coronary artery disease	direct	Coronary artery disease	direct	https://nctr-crs.fda.gov/fdalabel/ui/#/search/spl-summaries/criteria/16360
	Myocardial infarction	Myocardial infarction			“myocardial infarction"			Myocardial infarction	direct	Myocardial infarction	direct	https://nctr-crs.fda.gov/fdalabel/ui/#/search/spl-summaries/criteria/16361
Lipids	High density lipoprotein	lipidemia; lipoprotein; cholesterolemia; hypertriglyceridemia		ICD10 index	E78 Disorders of lipoprotein metabolism and other lipidemias			High density lipoprotein	direct
	Low density lipoprotein							Low density lipoprotein	direct
	Total cholesterol							Total cholesterol	direct	hypercholesterolemia	direct	https://nctr-crs.fda.gov/fdalabel/ui/#/search/spl-summaries/criteria/16355
	Triglycerides							Triglycerides	direct	hypertriglyceridemia	direct	https://nctr-crs.fda.gov/fdalabel/ui/#/search/spl-summaries/criteria/16354
Diabetes	Diabetes, type 2	Diabetes mellitus type 2; Insulin-resistant diabetes mellitus; type II diabetes	Noninsulin-dependent diabetes mellitus; resistant diabetes mellitus; Diabetes mellitus type 2		E11 Type 2 diabetes mellitus		Phenotypes_Endocrine	type 2 diabetes mellitus	direct	diabetes and "type 2"	direct	https://nctr-crs.fda.gov/fdalabel/ui/#/search/spl-summaries/criteria/16359
	Glucose, fasting	fasting glucose; hyperglycemia; hypoglycemia		keyword	“fasting glucose”	R73.0 does not yield OMIM enties		Glucose, fasting	direct
	Glycated hemoglobin	Glycated hemoglobin			“HBA1c”			Glycated hemoglobin	direct
	Insulin, fasting	insulinem	Insulinoma; insulinemia		“fasting insulin”			Insulin, fasting	direct
	Insulin resistance, HOMA	Insulin resistance	Insulin resistance		"insulin resistance"			Insulin resistance, HOMA	direct
	Beta-cell function, HOMA	Beta-cell function, HOMA	Beta cell		"beta cell function"			Beta-cell function, HOMA	direct
	Glucose, fasting 2	Glucose, fasting 2	fasting glucose; glycem	ICD10 index	R73.0 Abnormal glucose			Glucose, fasting 2	direct
	Insulin, fasting 2	insulinem		keyword	“fasting insulin”			Insulin, fasting 2	direct
Antropometric/development	BMI	overweight; obese; obesity; cachexia; build	overweight; obese; obesity; cachexia; build; thisisaCScategory_growthWeight; thisisaCScategory_growthOther		“body mass index” obsesity cachexia	Z68 is not listed	Phenotypes_Growth	obesity	direct	obesity	direct	https://nctr-crs.fda.gov/fdalabel/ui/#/search/spl-summaries/criteria/16370
	BMI, waist adjusted							BMI, waist adjusted	direct
	BMI, hip adjusted							BMI, hip adjusted	direct
	BMI, waist/hip ratio adjusted							BMI, waist/hip ratio adjusted	direct
	Waist circumference				"waist circumference"			Waist circumference	direct
	Hip circumference				"Hip circumference"			Hip circumference	direct
	Waist/hip ratio				"waist hip ratio"			Waist/hip ratio	direct
	Glucose, 2hr tolerance test	Glucose, 2hr tolerance test	Glucose, 2hr tolerance test	NA, could not find relevant search term				Glucose, 2hr tolerance test	direct
	Height	dwarfism; gigantism	thisisaCScategory_growthHeight	keyword	height			Height	direct
	Childhood obesity	Childhood obesity	thisisaCScategory_growthWeight; thisisaCScategory_growthOther		“childhood obesity”			Childhood obesity	direct
	Childhood BMI	Childhood BMI	thisisaCScategory_growthWeight; thisisaCScategory_growthOther		“childhood obesity” “childhood cachexia”			Childhood BMI	direct
	Birth weight	Birth weight	birth weight; birthweight		"Birth weight"			Birth weight	direct
	Head circumference	microcephaly; macrocephaly	microcephaly; macrocephaly; small head; large head; Head circumference		"head circumference"			Head circumference	direct
	Birth length	Birth length			"Birth length"			Birth length	direct
	Menarche, age at	Menarche, age at			menarche		Phenotypes_Reproductive	Menarche, age at	direct
	Menopause, age at	Menopause, age at			menopause			Menopause, age at	direct
Bone mineral density	Bone mineral density, femoral	osteoporosis; osteopetrosis	Bone mineral density; osteoporosis; osteopetrosis		“bone mineral density”		Phenotypes_Skeleton	osteoporosis	mostly direct	osteoporosis	mostly direct	https://nctr-crs.fda.gov/fdalabel/ui/#/search/spl-summaries/criteria/16362
	Bone mineral density, forearm							osteoporosis	mostly direct	osteoporosis	mostly direct	https://nctr-crs.fda.gov/fdalabel/ui/#/search/spl-summaries/criteria/16362
	Bone mineral density, spine							osteoporosis	mostly direct	osteoporosis	mostly direct	https://nctr-crs.fda.gov/fdalabel/ui/#/search/spl-summaries/criteria/16362
Kidney	Kidney, eGFR	Kidney, eGFR	glomerular filtration rate		“glomerular filtration rate”		Phenotypes_Renal	chronic kidney failure	inverse	chronic kidney disease	inverse	https://nctr-crs.fda.gov/fdalabel/ui/#/search/spl-summaries/criteria/16357
	Kidney, urinary albumin/creatinine	Kidney, urinary albumin/creatinine			“urinary albumin, urinary creatinine”			Kidney, urinary albumin/creatinine	direct
	Kidney, microalbuminuria	microalbuminuria			“microalbuminuria”			Kidney, microalbuminuria	direct
	Kidney, chronic disease	chronic kidney disease			“chronic kidney disease”			chronic kidney failure	direct	chronic kidney disease	direct	https://nctr-crs.fda.gov/fdalabel/ui/#/search/spl-summaries/criteria/16357
	Table S10. Query parameters for traits of the study used to: a) infer gene-trait associations from the clinical datasets and b) identify trait-compound pairs for clinical indications.
	a) infer gene-trait associations from the clinical datasets
	Several traits could not be separated from each other at the phenotype level in some databases and thus were coalesced to bigger groups that were no larger than their respective trait category.
	Multiple search terms for each trait/group are separated by “;”. Some search terms refer to phenotype categories e.g. preceded by “thisisaCScategory_” designation.
	Similarly, for the MGD database, since there is not good overlap between mouse phenotypes and human diseases, relevant phenotype groups were used (“Phenotypes_”). Slight differences between queries were optimized to different terminologies used in the respective databases.
	b) identify trait-compound pairs for clinical indications.
	For PharmacotherapyDB 1.0 not all queries had matches but all query values are listed
	FDA indications were manually curated post mining
